# Supplementary material for: Epigenetically regulated gene expression profiles decipher four molecular subtypes with prognostic and therapeutic implications in gastric cancer
Source: Clin Epigenetics. 2023 Apr 15;15:64. doi: 10.1186/s13148-023-01478-w (PMC10105476; doi:10.1186/s13148-023-01478-w)
Supplement: Supplementary file 2 — Additional file2. Table S1: Clinical characteristics of the TCGA-STAD and GEO cohorts. Table S2: List of METcor genes. Table S3: List of MIRcor genes. Table S4: List of 32 overlapping METcor and MIRcor genes. Table S5: Subtype-specific genes in this study. [file 13148_2023_1478_MOESM2_ESM.xlsx]

## Sheet: Sheet1
Table S1. Clinical characteristics of the TCGA-STAD and GEO cohorts
characteristics	TCGA-STAD	GSE84433	GSE84437	GSE26901	GSE62254
Patients	N = 322	N = 357	N = 433	N = 109	N = 300
Normal
OS/OS.time	N = 322	N = 357	N = 433	N = 109	N = 300
Age	>65(N = 168)	>65(N = 116)	>65(N = 150)	>65(N = 24)	>65(N = 128)
	≤65(N = 151)	≤65(N = 241)	≤65(N = 283)	≤65(N = 85)	≤65(N = 172)
	NA = 3
Gender	Female(N = 112)	Female(N = 115)	Female(N = 137)	Female(N = 40)	Female(N = 101)
	Male(N = 210)	Male(N = 242)	Male(N = 296)	Male(N = 69)	Male(N = 199)
Stage	I(N = 40)			I(N = 40)	I(N = 30)
	II(N = 106)			II(N = 18)	II(N = 96)
	III(N = 141)			III(N = 36)	III(N = 95)
	IV(N = 26)			IV(N = 15)	IV(N = 77)
	NA = 9
T	T1(N = 15)	T1(N = 11)	T1(N = 11)
	T2(N = 64)	T2(N = 35)	T2(N = 38)		T2(N = 186)
	T3(N = 152)	T3(N = 67)	T3(N = 92)		T3(N = 91)
	T4(N = 91)	T4(N = 244)	T4(N = 292)		T4(N = 21)
N	N0(N = 97)	N0(N = 71)	N0(N = 80)		N0(N = 38)
	N1(N = 82)	N1(N = 155)	N1(N = 88)		N1(N = 131)
	N2(N = 68)	N2(N = 99)	N2(N = 132)		N2(N = 80)
	N3(N = 67)	N3(N = 32)	N3(N = 33)		N3(N = 51)
	NA = 8
M	M0(N = 290)			M0(N = 102)	M0(N = 273)
	M1(N = 17)			M1(N = 7)	M1(N = 27)
	NA = 15
Grade	G1(N = 6)
	G2(N = 114)
	G3(N = 193)
	NA = 9
Radiotherapy	Yes(N = 43)
	No(N = 212)
	NA = 67

## Sheet: Sheet2
Table S2. List of METcor genes.
CpG ID	Gene Symbol	P-value	Fisher’s Z-transformed correlation coefficient
cg00014112	GYPC	3.67677e-17	-0.479974
cg00021108	RIN3	2.80819e-17	-0.481835
cg00021945	ZNF613	1.72519e-30	-0.664325
cg00024396	ELOVL5	9.05102e-51	-0.888222
cg00028487	ZNF808	1.93149e-25	-0.599806
cg00030291	ICA1	7.447e-17	-0.47507
cg00036011	HIST1H3G	1.14223e-16	-0.472077
cg00049718	CSDE1	2.23999e-15	-0.450792
cg00056767	CCDC122	4.14483e-23	-0.568135
cg00103984	DHX29	5.4961e-15	-0.444205
cg00112517	PPP1R1B	8.12468e-19	-0.505775
cg00114393	PLOD2	5.27455e-15	-0.444508
cg00114963	TBCEL	8.89222e-31	-0.66786
cg00131618	C5orf42	1.27555e-23	-0.575204
cg00141548	ABCB1	9.73244e-18	-0.489098
cg00143527	MESDC1	1.87259e-16	-0.468598
cg00143998	HIST3H2A	1.25136e-34	-0.713914
cg00149976	MGLL	9.00209e-17	-0.473745
cg00159100	ELMO1	2.09898e-19	-0.514676
cg00162401	GSTA4	8.36995e-17	-0.474254
cg00165862	GOLT1A	1.10684e-26	-0.616151
cg00196671	DSC2	1.29428e-18	-0.502683
cg00237391	DEF6	7.51941e-20	-0.521344
cg00245192	MGLL	4.65758e-16	-0.462128
cg00256785	CHFR	2.6128e-49	-0.873401
cg00258132	ESD	8.88336e-31	-0.667865
cg00258550	TMEM50B	3.92138e-17	-0.479528
cg00259785	ZNF599	1.28729e-26	-0.615297
cg00263584	VAPA	6.93383e-16	-0.459278
cg00305320	MPV17L	8.83954e-27	-0.617423
cg00309056	STARD3NL	2.63681e-33	-0.698336
cg00312919	STARD3NL	4.53473e-39	-0.764511
cg00338359	KIAA1586	5.18532e-26	-0.607366
cg00341742	RPRM	4.91115e-16	-0.461749
cg00343092	TSPO	5.54141e-20	-0.523313
cg00393798	STK33	3.57758e-19	-0.511184
cg00397851	ZNF304	9.74639e-25	-0.590398
cg00405086	MED23	2.2242e-15	-0.450844
cg00405843	SMO	1.2352e-32	-0.690347
cg00412273	CASC3	1.70335e-19	-0.516038
cg00441741	DCAF17	7.35253e-17	-0.475159
cg00443673	CASC3	1.25119e-15	-0.455024
cg00447682	CAMK2N1	6.86306e-30	-0.656914
cg00450824	STK33	2.62752e-23	-0.570877
cg00455178	CYP2R1	1.98564e-19	-0.515039
cg00460092	ATAD1	6.05536e-22	-0.55178
cg00470794	CHFR	1.78809e-58	-0.964098
cg00471966	ZNF420	2.90628e-28	-0.636488
cg00472822	SLC38A1	3.151e-19	-0.512018
cg00473134	DFNA5	2.83683e-25	-0.597583
cg00481499	SPAG16	6.47396e-44	-0.817221
cg00485296	NME3	4.11315e-16	-0.463015
cg00493755	LYRM5	2.58945e-17	-0.482394
cg00498155	ZNF461	3.87884e-32	-0.684383
cg00501628	LDHB	5.66898e-25	-0.593561
cg00503704	ZNF302	1.08249e-16	-0.472453
cg00507727	ICA1	4.08978e-18	-0.494973
cg00513060	ZNF530	3.59369e-33	-0.69674
cg00513467	KLHL9	1.52932e-15	-0.453569
cg00532998	KBTBD7	3.74506e-16	-0.463683
cg00555096	ZNF420	6.29707e-20	-0.522489
cg00567696	ENPP4	8.93179e-17	-0.473799
cg00573330	ZNF141	4.87696e-27	-0.620775
cg00594128	ZNF879	1.49417e-31	-0.677305
cg00594560	ZFHX4	3.13427e-15	-0.448336
cg00601350	ZNF879	3.6823e-37	-0.74305
cg00618725	MGMT	1.86898e-36	-0.735012
cg00619347	PFN2	6.54027e-19	-0.50721
cg00626438	RDX	2.83683e-17	-0.481765
cg00659421	DMTF1	3.70485e-16	-0.46376
cg00664634	ZNF606	7.62569e-30	-0.656346
cg00673251	ECHDC3	6.47412e-21	-0.536998
cg00683895	ZNF544	2.03714e-30	-0.663436
cg00697703	OSBPL3	4.79518e-25	-0.594535
cg00702008	PCLO	1.7825e-16	-0.468946
cg00708258	ZNF14	7.22577e-25	-0.592147
cg00731785	BST1	1.18834e-15	-0.455396
cg00735196	SMAD4	6.9475e-26	-0.60569
cg00745399	ZNF610	1.55342e-31	-0.6771
cg00747619	CPPED1	3.11867e-18	-0.496799
cg00749852	FAM117A	5.49642e-18	-0.492976
cg00753478	LDHB	3.34477e-37	-0.743524
cg00753630	ATP6V0E2	5.24654e-16	-0.461277
cg00757182	ZNF773	1.2501e-20	-0.532834
cg00758584	BMP8B	7.26704e-17	-0.47524
cg00773978	ZNF155	2.19222e-16	-0.467484
cg00780574	TMEM176B	4.48419e-16	-0.462399
cg00796360	ZNF583	2.18607e-21	-0.543811
cg00800229	SALL2	3.84991e-17	-0.479655
cg00808740	SLC38A1	3.9918e-22	-0.554346
cg00818693	TTC14	7.95752e-38	-0.750576
cg00829406	FRS2	5.03626e-26	-0.607533
cg00830526	NUDT19	8.5553e-17	-0.474101
cg00835771	FNDC4	2.88223e-17	-0.481656
cg00844600	ZNF610	3.05872e-23	-0.569964
cg00845942	DPY19L2	1.593e-15	-0.453273
cg00846483	TRMT12	4.16949e-28	-0.634494
cg00862116	ABCB1	1.82562e-18	-0.500388
cg00863986	NBPF15	1.21173e-15	-0.455255
cg00870179	HOXA10	5.32962e-20	-0.523564
cg00875960	ZNF625	1.61957e-15	-0.453153
cg00880079	ZNF461	7.74746e-24	-0.578175
cg00886812	ECHDC1	4.41998e-16	-0.462502
cg00890041	NEU1	2.96155e-52	-0.903142
cg00893636	EPM2AIP1	3.36503e-52	-0.902587
cg00899160	GSTO2	4.12203e-18	-0.49492
cg00906943	SLC38A1	1.12962e-17	-0.488082
cg00907211	SMO	1.39718e-29	-0.653075
cg00929855	HSPA1A	4.04793e-36	-0.731166
cg00934312	ATP6V0E2	1.20913e-21	-0.547499
cg00947032	SPG20	2.46819e-29	-0.649989
cg00962781	TMEM144	2.56403e-18	-0.498114
cg00980178	CAMK2N1	2.88973e-33	-0.697864
cg00995327	CHST2	1.72859e-16	-0.469162
cg01015879	RDX	3.53931e-15	-0.447445
cg01025283	FAIM	2.30656e-19	-0.51406
cg01027937	RASSF6	9.11225e-17	-0.47366
cg01028163	GPRC5B	2.76915e-21	-0.542333
cg01035038	GALC	2.91461e-16	-0.465466
cg01056653	SFMBT2	4.91989e-17	-0.477955
cg01061590	PPFIBP1	6.03927e-17	-0.47653
cg01068412	ZNF416	3.82047e-27	-0.622147
cg01079658	ZNF655	3.1023e-64	-1.01867
cg01108118	IRF4	1.2273e-17	-0.487516
cg01110356	ZNF391	1.51688e-15	-0.453628
cg01139412	FUZ	6.3688e-27	-0.619272
cg01139508	ZNF660	5.22217e-15	-0.444582
cg01143804	NSUN7	2.24435e-21	-0.543647
cg01152986	SETD6	8.3375e-20	-0.520676
cg01162436	FAM188A	5.32081e-28	-0.633144
cg01214989	ZNF606	5.29353e-43	-0.807469
cg01219065	ESD	4.13083e-29	-0.647187
cg01227078	SLC25A46	4.77853e-25	-0.594556
cg01232410	POP4	2.26224e-23	-0.571776
cg01234063	ST3GAL4	6.60231e-38	-0.751489
cg01236506	FAM174A	1.02989e-17	-0.488712
cg01243968	PTPN13	1.49439e-20	-0.5317
cg01254505	BST2	7.14792e-36	-0.728327
cg01259029	ANKRD33B	3.24697e-19	-0.511821
cg01263292	IRAK3	4.73462e-20	-0.524326
cg01275588	TMEM220	5.30544e-33	-0.694727
cg01306005	ZNF615	6.13774e-22	-0.551696
cg01312194	H2AFJ	7.51521e-23	-0.564538
cg01335781	TTC14	3.45191e-38	-0.754656
cg01357613	ZHX2	3.68229e-21	-0.540548
cg01378677	ZNF611	1.34005e-18	-0.502451
cg01382982	ZNF175	2.40504e-27	-0.624742
cg01391867	ZNF394	4.74235e-15	-0.445293
cg01404317	SPG20	4.62098e-44	-0.818778
cg01424107	CDX2	3.2993e-15	-0.44796
cg01427769	NEU1	1.09274e-48	-0.867047
cg01435230	BBS10	6.97059e-22	-0.55091
cg01444765	C21orf33	2.0928e-23	-0.572242
cg01448923	ZHX2	1.45766e-21	-0.546337
cg01450953	ZNF426	3.63491e-16	-0.463896
cg01453694	SYNGR1	8.12347e-20	-0.520845
cg01472538	SETD6	3.01295e-18	-0.49703
cg01530988	MRI1	3.63812e-23	-0.56892
cg01545587	TMEM121	9.22924e-17	-0.47357
cg01555604	FAM179B	2.78135e-27	-0.623928
cg01555853	KCNS3	1.98643e-19	-0.515036
cg01561916	HAAO	1.07348e-17	-0.48843
cg01563704	HIST1H3G	2.79771e-15	-0.449168
cg01566242	MRPS21	3.43455e-21	-0.540985
cg01570662	ZNF140	6.1862e-21	-0.537285
cg01587550	LNPEP	9.85498e-25	-0.590334
cg01587630	FAM126A	4.22366e-16	-0.462826
cg01601746	ZNF549	6.03825e-56	-0.939594
cg01606875	TUSC1	5.24133e-28	-0.633227
cg01609559	ENPP5	4.58156e-33	-0.695486
cg01620580	ZNF665	6.96649e-36	-0.728455
cg01644850	ZNF551	4.15889e-17	-0.479121
cg01645998	SDR42E1	1.6021e-54	-0.925632
cg01648237	C2orf74	8.97024e-47	-0.847287
cg01654582	AADAT	3.48459e-20	-0.526295
cg01659099	IVD	1.16102e-17	-0.487895
cg01681009	ZNF830	4.32984e-23	-0.567871
cg01705587	SV2A	2.08896e-20	-0.529567
cg01720991	ZBTB10	1.03499e-37	-0.749288
cg01753359	ZNF572	5.72299e-32	-0.682347
cg01772115	ZNF326	6.63925e-17	-0.47587
cg01773760	SETD6	5.99862e-19	-0.507781
cg01777397	CLIP4	5.34411e-26	-0.607193
cg01786075	TMCO1	1.93424e-29	-0.651313
cg01801603	ZHX2	4.08958e-21	-0.539889
cg01808171	ZNF626	9.33544e-44	-0.815528
cg01812826	ZHX2	6.53619e-18	-0.491803
cg01828650	TMEM168	8.12289e-17	-0.474463
cg01852007	FAM195A	5.1394e-16	-0.461424
cg01854491	FAM83H	1.62397e-28	-0.639694
cg01859486	ZNF613	1.42163e-23	-0.574557
cg01859739	ZNF544	2.67297e-27	-0.624151
cg01865606	ELOVL5	3.54461e-39	-0.765701
cg01873234	ZNF583	1.02149e-26	-0.616605
cg01890845	TUB	5.27566e-20	-0.52363
cg01899437	CCDC149	2.92599e-19	-0.512503
cg01930621	ZNF649	3.13285e-38	-0.755129
cg01932632	SPIRE1	1.8551e-16	-0.468664
cg01943874	CD40	2.38382e-26	-0.611799
cg01957330	SKAP2	5.90899e-21	-0.537574
cg01962969	CBR1	8.79025e-22	-0.549476
cg01964262	MBNL2	2.5679e-16	-0.466364
cg01994599	KIAA1586	3.91883e-27	-0.622005
cg01995513	MPP6	4.30241e-19	-0.509972
cg02004672	SLC25A46	9.47223e-27	-0.617032
cg02076755	SCRN1	9.46463e-20	-0.519856
cg02081364	ZNF669	4.6584e-21	-0.539071
cg02085160	FADS1	4.03399e-15	-0.446484
cg02169391	MEST	3.00652e-15	-0.448641
cg02180498	NEU1	5.94905e-54	-0.92001
cg02183170	LGALS3	1.04704e-23	-0.576382
cg02197293	FBXO27	4.92863e-15	-0.445009
cg02215070	AKR1B1	1.48031e-27	-0.627454
cg02221302	C3orf14	1.90764e-47	-0.854259
cg02225739	MLYCD	2.76193e-24	-0.584282
cg02233559	SLC46A3	2.39288e-20	-0.5287
cg02241481	IMPACT	1.02132e-19	-0.519363
cg02247561	ZNF808	5.37728e-25	-0.593869
cg02248320	CKB	1.81602e-16	-0.468814
cg02251172	PAOX	4.42227e-17	-0.478695
cg02261806	FAM174A	3.92177e-15	-0.446691
cg02264038	RRAS2	2.7555e-40	-0.777968
cg02264922	B4GALNT1	6.31553e-15	-0.443177
cg02279071	MLH1	4.56959e-52	-0.901258
cg02283691	NUDT19	6.33674e-22	-0.551499
cg02288341	GFRA3	1.06712e-16	-0.472554
cg02295078	ZNF287	2.48794e-45	-0.832196
cg02297616	BMP8B	8.97067e-17	-0.473769
cg02298956	ZNF772	1.31792e-30	-0.665763
cg02306127	ZNF461	2.15895e-25	-0.599163
cg02342974	ZNF133	3.66596e-15	-0.447187
cg02353184	SFMBT2	1.8452e-18	-0.500317
cg02370417	ZNF829	9.2514e-18	-0.489443
cg02384682	PPIC	2.55245e-31	-0.67448
cg02385791	ZNF570	5.22548e-40	-0.774907
cg02398045	HLTF	1.61658e-40	-0.780512
cg02398725	CREBZF	5.64222e-16	-0.460756
cg02408356	ZNF530	4.86679e-22	-0.553127
cg02416424	KRT19	3.35079e-23	-0.569415
cg02416716	ZNF215	3.62077e-19	-0.511106
cg02420010	H2AFY2	9.41871e-20	-0.519887
cg02422694	HOXB4	6.87442e-31	-0.669229
cg02427230	ZNF486	3.57603e-42	-0.798536
cg02429459	ZNF844	1.55951e-37	-0.747277
cg02429669	ZNF613	5.6754e-25	-0.593554
cg02440976	ZNF280B	6.14398e-37	-0.740523
cg02461665	ZNF268	2.00496e-39	-0.768449
cg02462374	ODF2L	7.86544e-19	-0.50599
cg02478789	ZNF426	4.30538e-23	-0.567905
cg02482700	CHST10	2.97662e-29	-0.648971
cg02493604	DKK1	5.34457e-20	-0.523546
cg02498983	CNR1	5.57747e-18	-0.492877
cg02500267	DTD1	2.25195e-17	-0.483356
cg02504521	SLC38A1	1.84811e-22	-0.559065
cg02509647	FAM92A1	4.54846e-27	-0.621167
cg02527726	ZNF599	2.95542e-18	-0.49716
cg02547269	FOXF2	2.56113e-16	-0.466383
cg02578368	HIST1H2BH	6.89399e-26	-0.605735
cg02578740	PAOX	3.40785e-16	-0.464355
cg02587624	HOXA13	1.27015e-17	-0.487281
cg02602915	AADAT	2.38319e-23	-0.571463
cg02607779	KLF7	1.14807e-35	-0.725955
cg02621032	ZNF717	9.44e-53	-0.908096
cg02624129	SNX19	1.57572e-31	-0.677025
cg02627531	ZNF880	4.0462e-18	-0.495046
cg02632852	ZNF594	1.69655e-15	-0.452815
cg02637304	CNTLN	3.01598e-16	-0.465223
cg02659086	GSTP1	1.14548e-18	-0.503495
cg02659794	LDHB	9.35019e-38	-0.749786
cg02667335	CHFR	2.05663e-54	-0.924563
cg02703870	SDR42E1	3.06905e-57	-0.952179
cg02704535	HSPA1A	1.03818e-36	-0.737928
cg02711801	ZNF793	1.16092e-33	-0.702554
cg02714882	MMP17	2.95931e-15	-0.448757
cg02728558	EIF5A2	1.98581e-19	-0.515038
cg02764346	GALNT3	1.94004e-16	-0.468348
cg02773041	PPIE	6.99539e-31	-0.669136
cg02776314	ZNF583	7.01965e-24	-0.578761
cg02784848	FUZ	6.58815e-22	-0.551259
cg02794244	ZNF569	4.73335e-22	-0.553298
cg02799478	ZNF416	9.08137e-26	-0.604153
cg02801583	RIBC2	1.09814e-15	-0.455967
cg02802904	MGMT	1.53657e-26	-0.614293
cg02803508	SKAP2	4.13179e-20	-0.525201
cg02811074	STK33	3.88256e-17	-0.479597
cg02812036	YBX2	1.05067e-20	-0.533937
cg02819231	FBXL2	7.69804e-17	-0.474838
cg02831090	ZNF253	7.1067e-17	-0.475396
cg02833657	FAM174A	4.19187e-17	-0.479066
cg02835214	ZNF134	2.01408e-70	-1.07559
cg02842629	ZNF625	5.64646e-15	-0.444005
cg02876237	ZNF614	3.41951e-29	-0.648217
cg02893482	C20orf194	2.08501e-16	-0.467839
cg02905066	AGK	3.02569e-21	-0.541779
cg02909790	HIST1H3G	2.26371e-17	-0.48332
cg02914087	ZNF625	4.76195e-16	-0.461969
cg02929869	PFN2	1.78188e-19	-0.515745
cg02930132	BBS10	6.32393e-27	-0.619312
cg02933119	ZNF501	3.73926e-18	-0.495577
cg02933478	RRAS2	3.57151e-44	-0.819967
cg02933881	ZNF551	3.60747e-15	-0.447305
cg02934600	PRMT6	1.88117e-19	-0.515391
cg02935904	TTC22	7.07374e-33	-0.693238
cg02951059	ZNF551	2.7282e-18	-0.497697
cg02959669	ZNF256	7.93556e-30	-0.656132
cg02966153	GAMT	2.14784e-19	-0.514526
cg02976617	NUDT12	1.52684e-29	-0.652594
cg02978421	HOXA1	4.66825e-15	-0.445409
cg02990361	PRMT6	3.87233e-39	-0.765274
cg02991799	ZNF302	4.79832e-17	-0.478129
cg02993280	PRMT6	3.05664e-37	-0.743968
cg03004280	ZNF75A	1.17231e-26	-0.615826
cg03045831	PTPN13	2.2444e-15	-0.450778
cg03049782	TMEM106A	9.34362e-27	-0.617109
cg03050687	ADAL	8.40418e-16	-0.457896
cg03060201	ZNF568	3.60528e-20	-0.526076
cg03079681	CDKN2A	6.32801e-15	-0.443163
cg03091337	ZNF528	8.39764e-43	-0.805318
cg03100040	ZNF345	4.18175e-35	-0.719457
cg03103158	INTS9	4.78964e-20	-0.524252
cg03110901	GNG12	3.61151e-21	-0.54067
cg03113285	ENPP4	9.2067e-24	-0.577148
cg03116917	DYRK1B	1.53285e-20	-0.531539
cg03135351	CLIP4	8.83465e-19	-0.50522
cg03147210	THEM4	5.46073e-20	-0.523408
cg03147990	ZNF585B	7.14012e-30	-0.656701
cg03153658	ZNF470	2.57919e-36	-0.733411
cg03163944	ZNF585A	1.52547e-16	-0.470043
cg03166286	NAA35	2.73059e-16	-0.465929
cg03166566	RHOD	1.75762e-26	-0.613531
cg03192963	EPM2AIP1	2.41357e-49	-0.873752
cg03203785	ZNF615	5.74423e-32	-0.682328
cg03216529	TFAP2C	1.91198e-15	-0.451946
cg03217795	PRKCB	4.94936e-17	-0.477914
cg03222310	ZNF529	5.05325e-33	-0.694979
cg03223733	ZNF211	2.22318e-16	-0.467385
cg03243946	LDHB	2.59313e-19	-0.513294
cg03264464	TRAF4	5.04047e-16	-0.461563
cg03280624	ZNF583	3.73055e-21	-0.540466
cg03283282	RBM47	3.75369e-30	-0.66016
cg03293697	ZNF433	1.56513e-16	-0.469862
cg03322548	ZNF141	5.43532e-40	-0.774719
cg03328664	PFN2	1.46451e-18	-0.501859
cg03337784	KBTBD7	1.38616e-15	-0.454282
cg03340649	ZNF660	1.46975e-22	-0.560462
cg03341334	DUSP23	6.97608e-43	-0.806183
cg03342084	ALKBH3	3.24658e-49	-0.872438
cg03349922	H2AFY2	3.80491e-40	-0.776425
cg03355690	DEF6	6.0946e-19	-0.507676
cg03365261	TTC30A	1.82394e-16	-0.468784
cg03373115	PGM1	8.81608e-26	-0.604324
cg03375453	TBCEL	5.26245e-16	-0.461255
cg03376712	INTU	1.9357e-15	-0.451856
cg03391040	ZNF420	7.99426e-32	-0.680594
cg03405315	STK33	2.73047e-21	-0.542421
cg03405515	MAP9	4.59514e-42	-0.797359
cg03427543	KCNS3	4.21583e-15	-0.44616
cg03434128	ZNF347	1.45865e-30	-0.665221
cg03437204	GAMT	5.06622e-27	-0.620561
cg03443751	ZNF829	7.67061e-16	-0.458553
cg03445127	SENP7	1.82434e-16	-0.468782
cg03456212	SKAP2	2.68815e-18	-0.497797
cg03465206	CPE	9.20447e-18	-0.489477
cg03485262	RIN3	2.01804e-18	-0.499718
cg03496713	ATP6V0E2	4.65971e-21	-0.539069
cg03497419	EPM2AIP1	1.73149e-52	-0.90547
cg03500911	SMAD4	4.69928e-17	-0.478274
cg03520342	HLA-DMA	1.57382e-21	-0.54586
cg03526224	ZNF772	1.85661e-32	-0.688227
cg03544918	CYP2R1	2.04346e-20	-0.529708
cg03551161	OSBP2	1.01372e-16	-0.472913
cg03551607	ESD	7.99422e-25	-0.591557
cg03553544	ZNF772	5.88511e-36	-0.729298
cg03553910	BTN2A1	8.06957e-17	-0.474509
cg03555233	ZHX2	1.48316e-16	-0.470241
cg03562266	TCF7L1	4.05158e-16	-0.463122
cg03563630	PPP1R16B	3.21933e-15	-0.44814
cg03565323	ZNF287	2.19024e-30	-0.663048
cg03568858	TRIP6	1.0735e-27	-0.629245
cg03570035	ZNF486	3.81663e-36	-0.731459
cg03577153	ZNF350	1.08719e-35	-0.726228
cg03587557	NEU1	1.30264e-31	-0.678028
cg03612039	ZNF773	8.53071e-26	-0.604513
cg03615269	TRPS1	2.00778e-27	-0.625752
cg03616357	MAP9	4.28537e-44	-0.819126
cg03617406	SMAD2	1.40258e-16	-0.470634
cg03619586	CLIC1	1.11085e-21	-0.548025
cg03629151	SDR42E1	1.65645e-52	-0.905662
cg03648679	ANKRD11	5.04671e-19	-0.508921
cg03648780	OSBP2	2.0949e-15	-0.451281
cg03650154	ZNF480	4.42848e-44	-0.818975
cg03678609	HLTF	3.37311e-39	-0.76594
cg03695666	ZNF607	1.72728e-17	-0.485177
cg03700462	HOXA1	4.17979e-15	-0.446223
cg03707776	RIC3	1.28167e-21	-0.547137
cg03712038	ZNF160	9.65753e-34	-0.703497
cg03741406	BMP8B	5.87758e-17	-0.476719
cg03751813	ZNF585B	9.50611e-38	-0.749705
cg03774026	FAM184A	1.80468e-15	-0.452366
cg03780455	RIBC2	2.99656e-19	-0.512347
cg03788131	KRBA1	6.96701e-37	-0.739902
cg03796881	ZHX2	8.15131e-16	-0.458116
cg03812724	RBM11	9.216e-16	-0.457231
cg03828224	PPIC	7.79175e-31	-0.668563
cg03833604	HOXC10	3.96227e-19	-0.510513
cg03834885	L3MBTL3	7.8117e-17	-0.474736
cg03836184	GHR	1.15473e-18	-0.503442
cg03853987	CHST10	5.9074e-48	-0.859516
cg03856492	FAM117A	3.45692e-19	-0.51141
cg03874509	PRMT6	4.57059e-33	-0.695498
cg03881544	EVC2	7.31125e-16	-0.458898
cg03882382	LRG1	8.41007e-21	-0.535346
cg03884783	ZNF569	4.66754e-37	-0.741881
cg03901257	MLH1	5.82032e-47	-0.849239
cg03922337	RRAS2	3.50096e-39	-0.765761
cg03931678	NUP210	7.93709e-36	-0.727803
cg03943571	MPP6	3.77495e-18	-0.495513
cg03944810	KLF7	1.34461e-19	-0.517578
cg03959661	ZDBF2	3.75736e-25	-0.595953
cg03966514	SPG20	5.72039e-38	-0.75219
cg03995857	DFNA5	2.82586e-34	-0.709775
cg03998871	ELOVL5	2.6989e-22	-0.556748
cg04006554	ENPP5	8.84052e-21	-0.53503
cg04044684	CHFR	2.55045e-52	-0.90379
cg04050000	GALNT14	7.44894e-17	-0.475068
cg04054731	SLC7A4	2.88089e-21	-0.542086
cg04077077	FAM117A	1.11345e-17	-0.48818
cg04083712	ZNF655	6.21475e-56	-0.939472
cg04085025	SCRN1	6.5592e-19	-0.507191
cg04113920	KIAA1586	1.90969e-21	-0.544655
cg04117229	SPG20	2.26438e-18	-0.498947
cg04125300	C20orf194	1.07341e-15	-0.456131
cg04126816	CCDC106	4.88727e-21	-0.538769
cg04136149	ELMO1	5.09983e-17	-0.477706
cg04148458	FAIM	2.1261e-19	-0.514592
cg04155862	MGLL	4.36283e-17	-0.478789
cg04167903	HOXA1	3.04774e-15	-0.448542
cg04181321	ZNF71	1.58852e-30	-0.664766
cg04207385	CNR1	2.65462e-20	-0.528037
cg04214075	ZNF10	7.52477e-17	-0.474997
cg04222920	SNX13	1.72812e-16	-0.469164
cg04223389	SENP7	6.95365e-19	-0.506805
cg04254066	ZNF347	8.43141e-39	-0.761509
cg04262471	B3GALT4	3.10644e-24	-0.583588
cg04263436	B3GALT4	7.73482e-21	-0.535875
cg04271801	HIST1H3G	4.36572e-16	-0.46259
cg04277327	ESD	1.47325e-25	-0.601369
cg04281219	ENPP5	2.89754e-27	-0.623699
cg04290747	FBXO44	1.08291e-18	-0.503868
cg04321088	EDC3	4.18563e-15	-0.446212
cg04332534	ZNF382	1.56051e-21	-0.545913
cg04334324	ZNF530	4.48754e-26	-0.608192
cg04342092	ZIK1	3.06771e-25	-0.597129
cg04352026	ZNF544	6.75684e-30	-0.656998
cg04354474	LDHB	2.25438e-21	-0.543619
cg04366249	SGCE	2.28004e-22	-0.557781
cg04396539	KLF7	2.01887e-25	-0.599551
cg04397429	PTPN13	4.12641e-18	-0.494913
cg04413680	OGFRL1	1.37374e-17	-0.486745
cg04425820	ZNF649	1.60333e-36	-0.735773
cg04426311	LRRN1	5.72255e-24	-0.579974
cg04467958	PCM1	6.23707e-17	-0.476306
cg04482110	TMEM106A	2.90937e-27	-0.623676
cg04521957	SKAP2	1.39414e-17	-0.486645
cg04524120	ZNF570	3.24019e-43	-0.809754
cg04531254	TMEM136	2.37242e-17	-0.482997
cg04571847	ZNF254	4.72026e-20	-0.524346
cg04572161	ZNF559	3.13944e-33	-0.697437
cg04576684	ABHD8	2.58144e-15	-0.449757
cg04579040	AGK	5.64259e-18	-0.492799
cg04593571	TCF7L1	1.78217e-17	-0.484963
cg04595983	MAP9	7.68271e-24	-0.578225
cg04604884	DUSP5	1.14782e-16	-0.472042
cg04608900	VAX2	1.15077e-20	-0.53336
cg04609859	HOXB4	3.58316e-24	-0.582745
cg04617786	MAK16	1.00981e-17	-0.488846
cg04621020	SLCO4C1	4.64164e-20	-0.524454
cg04657224	XKR6	4.56977e-20	-0.524554
cg04673590	HOXA1	3.04496e-15	-0.448548
cg04673825	ZNF518B	2.61687e-46	-0.842443
cg04707787	PTEN	4.32974e-16	-0.462649
cg04714877	STARD3NL	2.58906e-38	-0.756058
cg04723493	FZD6	1.18439e-15	-0.45542
cg04737319	DTD1	5.01562e-18	-0.493596
cg04739953	GAL	3.53677e-17	-0.480242
cg04754360	ZNF611	1.22146e-19	-0.518202
cg04770504	DFNA5	1.55953e-26	-0.614209
cg04774496	CHFR	1.57013e-51	-0.895883
cg04787443	EDC3	9.97524e-28	-0.629654
cg04801402	ENPP5	1.71535e-32	-0.688639
cg04816979	ZNF140	4.37673e-23	-0.567806
cg04818919	ZNF793	4.48057e-18	-0.494358
cg04821708	SDR42E1	4.83202e-53	-0.910991
cg04823499	ERBB2IP	4.6732e-18	-0.494073
cg04836786	HLTF	1.08145e-36	-0.737726
cg04841293	MLH1	1.45654e-35	-0.724762
cg04844987	ACSL5	1.11424e-18	-0.503679
cg04846243	IGF2BP1	3.81521e-18	-0.495442
cg04858616	BMP8B	1.005e-18	-0.504364
cg04862249	ZFP3	1.05352e-55	-0.937232
cg04871778	TTC22	4.86692e-20	-0.524149
cg04877910	VAMP8	6.11681e-20	-0.522677
cg04879577	RRAGD	4.59326e-17	-0.478432
cg04882870	ALG10B	1.40557e-18	-0.502133
cg04889973	TMEM117	3.68795e-16	-0.463793
cg04897742	FBLIM1	1.30525e-17	-0.487095
cg04916107	PPP1R9A	1.97178e-43	-0.812062
cg04917276	HNF1B	5.5403e-20	-0.523315
cg04918900	PPIE	5.92046e-28	-0.632552
cg04920951	GSTP1	2.24243e-21	-0.543652
cg04927502	SV2A	6.25817e-21	-0.537212
cg04939555	SPG20	1.45564e-21	-0.546346
cg04951204	PPP1R9A	3.65375e-35	-0.720138
cg04959837	PLSCR4	1.77117e-16	-0.468991
cg04962738	CROT	1.61599e-18	-0.501203
cg04981885	F11R	3.63628e-18	-0.495765
cg05006567	ZNF12	9.61577e-19	-0.504658
cg05013064	TFAP2C	8.48994e-23	-0.563799
cg05017253	ZNF350	1.77021e-40	-0.780079
cg05037927	C2orf74	1.0921e-44	-0.82542
cg05044851	N4BP2L2	6.39163e-19	-0.507362
cg05048199	FBXL2	3.30981e-19	-0.511695
cg05068452	UGT8	3.26491e-17	-0.480795
cg05072848	RIBC2	2.48592e-18	-0.498321
cg05081223	H2AFJ	1.42329e-27	-0.627673
cg05098230	GATAD1	5.97994e-19	-0.507802
cg05109245	GREB1L	3.51499e-22	-0.555128
cg05119514	ZNF256	1.59217e-55	-0.935477
cg05133578	SLC38A1	2.21813e-15	-0.450864
cg05143078	EDC3	3.02148e-28	-0.636273
cg05165378	ZNF655	5.78323e-65	-1.02546
cg05165976	N4BP2L2	1.08009e-15	-0.456087
cg05197625	TPBG	3.41123e-20	-0.526431
cg05210526	PGM1	4.18609e-20	-0.525118
cg05210910	ZKSCAN5	2.07811e-15	-0.451339
cg05218976	ZNF570	2.99085e-32	-0.685741
cg05221369	CASC3	4.77519e-25	-0.59456
cg05233311	TPST1	3.58508e-20	-0.526112
cg05291427	ADRBK2	3.28888e-17	-0.480745
cg05295236	PAOX	3.00103e-17	-0.481377
cg05301811	CAMK2N1	1.26848e-24	-0.588856
cg05312305	ZNF655	3.43566e-36	-0.731983
cg05331082	NMNAT3	1.22944e-17	-0.487504
cg05346878	TACSTD2	5.79844e-16	-0.460561
cg05353317	BBS10	6.68938e-38	-0.751425
cg05386508	FAM117A	4.83654e-19	-0.509201
cg05389183	PPIC	1.85188e-22	-0.559052
cg05422369	ZNF24	5.03804e-21	-0.538578
cg05433911	RNF208	1.58618e-17	-0.485761
cg05454237	CYP2R1	7.59805e-20	-0.521277
cg05458052	GRHL2	1.69712e-34	-0.712368
cg05458841	ERBB2IP	1.6399e-18	-0.501105
cg05460130	EIF5A2	4.78002e-20	-0.524265
cg05465766	ERBB2IP	4.62769e-18	-0.494139
cg05466901	NRCAM	5.83692e-19	-0.507962
cg05472874	SULT4A1	2.04551e-32	-0.687723
cg05493593	SNX19	4.22176e-49	-0.871273
cg05499853	FAM188A	2.25749e-28	-0.637881
cg05501817	RRAS2	2.59201e-28	-0.637119
cg05503527	ZNF813	1.01626e-43	-0.815134
cg05519431	PTPN13	3.33966e-18	-0.496338
cg05527785	HOXB4	2.27405e-31	-0.67509
cg05532892	PDE3B	7.01352e-17	-0.475488
cg05540369	ZNF75A	2.11472e-24	-0.585854
cg05540413	ZNF32	1.04211e-18	-0.504124
cg05547888	ZNF134	3.09284e-66	-1.03726
cg05555455	HLTF	5.49673e-40	-0.774665
cg05571413	FAM117A	1.57569e-21	-0.545852
cg05576451	HYLS1	6.62962e-22	-0.55122
cg05583848	DEF6	2.53955e-25	-0.598224
cg05593349	CMBL	2.80136e-43	-0.810431
cg05629186	ZNF391	4.39085e-21	-0.539443
cg05661139	ZNF93	8.04916e-31	-0.66839
cg05669100	FAM103A1	3.16078e-15	-0.448275
cg05684406	SLC7A4	2.54158e-15	-0.44987
cg05698090	CERK	2.42199e-28	-0.637493
cg05714219	GALNT14	2.78515e-23	-0.570527
cg05725531	ENPP4	1.9596e-15	-0.451767
cg05743054	MLF1	5.09203e-28	-0.633387
cg05747376	GNPDA2	3.87208e-19	-0.510665
cg05756257	SULF2	9.88346e-16	-0.456727
cg05758434	ZDBF2	3.33789e-19	-0.51164
cg05806233	GNAI1	5.00987e-25	-0.594281
cg05837253	GHR	9.76785e-16	-0.456812
cg05841440	KCNK6	1.84419e-20	-0.530362
cg05845319	MLH1	4.04646e-31	-0.672041
cg05882426	ADRBK2	4.50892e-16	-0.462359
cg05882938	RPL39L	3.70793e-46	-0.840862
cg05883874	ZNF214	1.50773e-28	-0.640102
cg05884649	ZNF32	3.09426e-24	-0.583611
cg05906740	MLH1	4.63243e-70	-1.07231
cg05908775	ZNF211	3.27253e-19	-0.511769
cg05915294	LDLRAD3	1.08215e-15	-0.456073
cg05927068	THEM4	1.89695e-25	-0.59991
cg05930315	ZNF613	3.85198e-31	-0.672302
cg05947402	AMIGO1	1.26901e-15	-0.454921
cg05954989	PAOX	1.71466e-15	-0.452738
cg05958659	FAM174A	1.92263e-16	-0.468412
cg05965402	PI4K2B	3.63412e-15	-0.447251
cg05974695	SNX19	6.97058e-46	-0.837995
cg05977551	ASAH2B	2.36583e-18	-0.498653
cg05981038	CARD6	1.75512e-18	-0.500651
cg05986933	HAAO	5.36455e-23	-0.566578
cg05998283	TRPS1	6.59538e-16	-0.459637
cg06001237	TCEA2	1.15699e-36	-0.737391
cg06015119	KIAA1586	1.26711e-25	-0.602238
cg06019853	ESRP1	3.0969e-20	-0.52705
cg06023702	PAIP2B	9.04926e-31	-0.667767
cg06033387	TCEA3	4.06898e-23	-0.568246
cg06052619	PERP	8.62174e-16	-0.457712
cg06062132	SENP6	7.09833e-16	-0.45911
cg06067932	EDC3	8.71244e-23	-0.563642
cg06081716	SENP7	2.8121e-18	-0.497494
cg06087537	RNF38	2.25483e-18	-0.498975
cg06088324	GPRC5B	1.34936e-18	-0.502405
cg06098164	SPAG16	7.66745e-37	-0.739428
cg06108510	MLH1	1.06334e-77	-1.14067
cg06123396	ADAM23	1.47088e-16	-0.4703
cg06153893	TRIM38	1.91628e-17	-0.484465
cg06161738	GALNT11	5.28707e-15	-0.444491
cg06170922	GSTA4	3.63426e-18	-0.495769
cg06177053	DTD1	1.87897e-20	-0.530243
cg06177627	TCEA3	3.8605e-22	-0.554552
cg06180356	PLOD2	1.05074e-16	-0.472662
cg06186861	ZNF501	1.34026e-16	-0.470954
cg06190677	RPL39L	4.00472e-38	-0.753932
cg06202686	BBS5	9.57073e-31	-0.667468
cg06203471	DUSP23	7.91896e-51	-0.888808
cg06204638	SPIRE1	1.1949e-17	-0.487698
cg06227171	PLEKHH2	4.01818e-17	-0.479359
cg06231372	PXMP4	5.04871e-17	-0.477776
cg06244497	FBXO17	3.02737e-15	-0.448591
cg06284322	TAF7	1.14025e-16	-0.472089
cg06292947	NRCAM	3.32142e-15	-0.447911
cg06296514	ZNF607	2.50913e-19	-0.51351
cg06309968	FAIM	7.78851e-18	-0.490613
cg06319033	FBXL2	3.23559e-17	-0.480857
cg06323837	C10orf35	1.26577e-23	-0.57525
cg06324785	ADRBK2	3.59269e-18	-0.495847
cg06329345	PRDM5	1.60841e-25	-0.600863
cg06332111	H2AFY2	5.20776e-42	-0.796771
cg06348656	PAIP2B	1.02083e-29	-0.654772
cg06367659	ADM2	6.60545e-19	-0.507145
cg06382244	FXR1	2.41262e-16	-0.466806
cg06385187	WFDC2	1.85437e-16	-0.468667
cg06397837	HOXA13	2.50527e-16	-0.466539
cg06407634	GGT7	5.1277e-27	-0.620493
cg06425593	OGFRL1	7.8092e-19	-0.506037
cg06429617	ZNF625	1.27117e-18	-0.502802
cg06433658	FAM63A	2.06219e-24	-0.586002
cg06437004	LDHB	7.10284e-34	-0.705071
cg06439370	ZNF468	6.89869e-19	-0.506857
cg06448961	TMEM136	3.96964e-16	-0.463268
cg06454848	ZNF260	1.57392e-33	-0.700991
cg06463629	ENPP5	5.93643e-23	-0.565965
cg06480736	SLCO4C1	2.02951e-19	-0.514896
cg06487247	ALKBH3	1.12135e-24	-0.589578
cg06490744	ST3GAL4	2.99788e-23	-0.570085
cg06491924	ZNF613	8.19842e-36	-0.727641
cg06492496	MGLL	3.52018e-15	-0.447485
cg06492744	SIPA1	1.2981e-16	-0.471178
cg06493080	HOXB7	3.30787e-24	-0.583217
cg06504572	TCF7L1	2.05937e-18	-0.499582
cg06537257	KBTBD7	1.13829e-15	-0.455707
cg06570167	NRCAM	2.08259e-18	-0.499507
cg06571407	CD40	3.44091e-32	-0.685009
cg06590608	MLH1	1.64214e-71	-1.08545
cg06596054	DTX3	1.05016e-27	-0.629368
cg06625811	KIFAP3	3.63013e-21	-0.540637
cg06666486	EIF2AK1	1.00676e-15	-0.456594
cg06672317	ZNF682	1.22245e-26	-0.615589
cg06674310	ZNF391	8.59306e-20	-0.520481
cg06681220	ZNF287	2.69786e-39	-0.767018
cg06688396	TMEM55A	3.22763e-17	-0.480874
cg06694283	ZNF32	9.95571e-26	-0.603625
cg06694641	ZNF605	1.41898e-43	-0.813588
cg06710295	MTSS1	4.80198e-17	-0.478124
cg06712026	CSTF2T	5.19752e-26	-0.607352
cg06715928	DUSP5	2.37347e-16	-0.466922
cg06717231	ZNF559	2.52268e-34	-0.710353
cg06722792	PDE9A	3.97531e-17	-0.479433
cg06725829	ZNF844	1.80693e-18	-0.500457
cg06728437	KLF7	4.44839e-33	-0.695638
cg06728974	ZNF649	4.03853e-40	-0.77614
cg06745030	B3GNT7	2.0772e-31	-0.675568
cg06745704	SYTL1	2.86059e-20	-0.527559
cg06747745	TBCEL	9.88771e-21	-0.534321
cg06750832	KCNA3	2.51298e-18	-0.498249
cg06768203	ENPP4	5.30195e-18	-0.49322
cg06769082	ZNF655	9.37682e-44	-0.815507
cg06780363	ESRP1	4.28345e-16	-0.462726
cg06791151	EPM2AIP1	9.00647e-41	-0.783297
cg06797533	PLIN2	3.27144e-17	-0.480781
cg06802365	DNAH14	5.65733e-24	-0.580042
cg06807960	SKAP2	1.22992e-18	-0.503022
cg06856188	HOXB7	6.05085e-20	-0.522747
cg06860916	RRAS2	2.5764e-18	-0.498081
cg06864853	AKR1B1	8.28022e-24	-0.577779
cg06872519	ZNF215	4.93994e-24	-0.580845
cg06882758	ZNF329	1.23296e-32	-0.690356
cg06892726	HFE	2.0762e-15	-0.451346
cg06918887	EVC	7.4731e-17	-0.475045
cg06943371	PRKAR1A	1.13952e-17	-0.488022
cg06943981	PYGL	3.6034e-15	-0.447313
cg06944257	ZFP3	1.04048e-52	-0.907675
cg06945399	LRRC4	1.01129e-20	-0.534179
cg06948985	FAM188A	2.23447e-27	-0.625154
cg06952291	ABHD8	1.69763e-18	-0.500874
cg06976202	ADM2	2.69082e-15	-0.449453
cg06978388	ZNF512B	1.5021e-32	-0.68933
cg06985934	FADS1	4.37323e-16	-0.462578
cg06994813	PCLO	7.53141e-18	-0.490841
cg07005513	FADS2	1.79831e-20	-0.530522
cg07011373	GOLT1A	1.25383e-29	-0.653661
cg07015911	HOXB4	1.54051e-28	-0.639984
cg07017477	THEM4	1.67665e-20	-0.530968
cg07020822	ZNF605	1.74144e-33	-0.700471
cg07023803	C20orf194	8.23166e-19	-0.505688
cg07054095	ZNF549	9.59639e-40	-0.771992
cg07059875	EPCAM	1.02457e-40	-0.782684
cg07062476	MTX3	1.26253e-33	-0.702123
cg07064226	MLH1	6.16957e-71	-1.08025
cg07067982	SLC43A3	9.84684e-22	-0.548773
cg07068756	UCHL1	3.0539e-27	-0.623404
cg07068883	ZBTB10	1.21964e-24	-0.589086
cg07070341	PRDM5	9.41026e-39	-0.760977
cg07079833	WHSC1L1	4.96054e-16	-0.461677
cg07083464	HOXA13	1.29709e-18	-0.502668
cg07090813	PHGDH	2.21429e-16	-0.467413
cg07101782	MLH1	3.45474e-59	-0.970954
cg07116179	SENP7	5.62572e-17	-0.477024
cg07121182	ZNF655	7.40104e-43	-0.805907
cg07152487	PDE3B	1.63157e-17	-0.485568
cg07154254	ELF3	1.26581e-25	-0.602244
cg07166409	SEMA4C	4.31588e-17	-0.478864
cg07177430	ZNF195	2.26172e-15	-0.450722
cg07190698	ZNF141	5.22374e-46	-0.839306
cg07195126	VANGL2	1.37055e-28	-0.640626
cg07201929	NUDT19	7.70695e-17	-0.47483
cg07219542	GSTM2	7.66064e-28	-0.631122
cg07227744	ZNF486	1.1811e-35	-0.725813
cg07235253	ZNF655	4.0713e-45	-0.829944
cg07235453	TAF2	1.19465e-16	-0.471762
cg07248814	LNPEP	3.22726e-24	-0.583363
cg07274523	GPX1	2.45267e-18	-0.498412
cg07285673	CLIP4	8.28224e-26	-0.604682
cg07291005	GALE	5.2574e-16	-0.461262
cg07293520	DFNA5	1.68052e-21	-0.545451
cg07294541	DEF6	2.0517e-19	-0.514825
cg07297582	MLF1	4.39902e-28	-0.634197
cg07302069	HOXA7	9.97142e-23	-0.562822
cg07306531	ZNF75A	8.6528e-29	-0.643148
cg07309764	GNAI1	2.71019e-20	-0.527904
cg07310259	NBEA	1.80984e-15	-0.452346
cg07312116	SLC25A46	2.27404e-25	-0.598863
cg07319108	MLYCD	2.05902e-24	-0.586011
cg07320646	DFNA5	3.87203e-24	-0.582287
cg07326438	SLC43A3	5.85237e-15	-0.44374
cg07346851	VANGL2	5.46575e-24	-0.580246
cg07348922	B3GALT4	2.733e-15	-0.449339
cg07352001	ZNF32	2.20229e-19	-0.514362
cg07358015	INTS9	3.1206e-27	-0.623283
cg07383210	TMEM117	6.45376e-15	-0.443017
cg07408114	SIRPA	3.28293e-16	-0.46462
cg07426195	FBXO44	2.35053e-17	-0.483061
cg07438617	HOXB4	9.43609e-26	-0.603933
cg07441272	RPL39L	1.95194e-36	-0.734796
cg07446677	ECHDC3	6.69658e-29	-0.64455
cg07451084	GNPDA2	3.60919e-16	-0.463946
cg07452097	FUZ	8.21435e-45	-0.826728
cg07470489	ZNF354C	3.14051e-33	-0.697435
cg07472438	PID1	1.43675e-18	-0.501987
cg07482795	ZNF793	4.3236e-18	-0.494598
cg07484673	ZNF655	1.60069e-62	-1.00262
cg07494047	ZNF304	7.38324e-27	-0.618439
cg07515940	ZNF354C	3.21134e-28	-0.635937
cg07516252	REC8	1.41548e-46	-0.845225
cg07528613	ZNF701	5.59971e-33	-0.694448
cg07557790	CAND2	4.65732e-18	-0.494096
cg07557796	ROCK1	7.22939e-19	-0.506548
cg07558287	PODXL2	2.03049e-33	-0.699681
cg07608032	ZNF493	1.5635e-17	-0.48586
cg07611334	NRSN2	2.43025e-30	-0.662492
cg07617147	NSUN6	5.38048e-15	-0.444362
cg07624650	ZNF529	1.96081e-36	-0.734773
cg07629187	KCNS3	3.95348e-21	-0.540102
cg07636178	HIST1H3C	4.96512e-20	-0.52402
cg07640820	AGK	4.97804e-15	-0.444935
cg07647825	SLC46A3	1.126e-23	-0.575948
cg07655693	PTEN	3.18085e-16	-0.464845
cg07657142	KIAA1586	1.45006e-25	-0.601461
cg07666882	NUDT12	7.65392e-29	-0.64382
cg07681728	RPL39L	2.5009e-43	-0.810958
cg07686635	ZNF665	1.01648e-35	-0.726565
cg07697981	ZNF134	1.87279e-67	-1.04848
cg07699311	C1orf115	3.55067e-26	-0.609529
cg07699440	FAH	2.74121e-17	-0.482002
cg07713896	FAM92A1	1.05734e-34	-0.714768
cg07744166	WASF3	1.77983e-36	-0.735254
cg07745418	ZNF83	1.97788e-24	-0.586248
cg07746323	ZNF570	2.66092e-41	-0.789079
cg07797438	ZNF260	2.64921e-23	-0.570828
cg07802571	MARK1	5.58554e-20	-0.523262
cg07808555	KCNA3	1.9138e-18	-0.500073
cg07816786	ZNF529	4.16017e-34	-0.707804
cg07819497	ZNF808	5.75444e-26	-0.60677
cg07820742	TCEA3	6.09528e-22	-0.551739
cg07825094	ZNF790	2.07563e-19	-0.514749
cg07826275	L3MBTL3	1.66884e-17	-0.485413
cg07836142	ZSCAN23	8.8895e-23	-0.56352
cg07857251	BICC1	4.19525e-18	-0.494802
cg07869548	NETO2	1.64683e-16	-0.469504
cg07869763	LDHB	2.3434e-19	-0.513956
cg07871590	LRRC4	8.73059e-19	-0.505298
cg07873812	ZNF419	5.03641e-19	-0.508935
cg07900766	SPAG16	9.04961e-46	-0.836807
cg07900968	ZFP82	1.71848e-18	-0.500792
cg07904448	ZNF529	1.48514e-34	-0.713045
cg07912181	HSD17B12	9.39558e-32	-0.679746
cg07921535	SGCE	8.95777e-19	-0.505128
cg07929090	ZNF615	8.81008e-28	-0.630345
cg07935520	ZNF480	8.2244e-31	-0.668275
cg07945013	ZNF669	3.03153e-23	-0.570018
cg07951978	CHFR	4.53155e-56	-0.940811
cg07952047	ZNF331	8.49095e-22	-0.54969
cg07956515	FAM126A	1.20309e-18	-0.503169
cg07967228	GRB7	2.73132e-28	-0.63683
cg07967677	TSTD1	1.76931e-20	-0.530626
cg07968857	ZNF841	3.07522e-19	-0.512177
cg07976644	TTC22	3.47038e-17	-0.480373
cg07980216	OSBP2	5.82175e-19	-0.507979
cg07981475	RDX	2.02595e-17	-0.484083
cg07994987	NRN1	8.04938e-16	-0.458206
cg08004976	VANGL2	5.2377e-28	-0.633231
cg08007465	L3MBTL4	6.50478e-17	-0.476013
cg08009993	ZNF14	8.50522e-27	-0.61764
cg08015755	MAP9	3.58896e-27	-0.622498
cg08024409	ZNF655	3.49962e-31	-0.67281
cg08028295	CDC42BPG	4.02051e-26	-0.60882
cg08063125	ZNF667	3.35046e-19	-0.511615
cg08066844	ZNF461	8.91503e-28	-0.630279
cg08073166	PPP1R9A	5.20261e-39	-0.763847
cg08079580	BNIP3	7.40163e-30	-0.656507
cg08089301	HOXB4	3.44857e-27	-0.622722
cg08089518	JUP	3.51807e-18	-0.495988
cg08095637	LRRC34	6.36301e-15	-0.443122
cg08095852	WDR17	4.60325e-22	-0.55347
cg08106148	L3MBTL3	1.36456e-18	-0.50233
cg08113454	EDC3	6.3938e-29	-0.644803
cg08114373	RIN3	5.30363e-16	-0.461199
cg08131100	KRBA1	8.92585e-37	-0.738676
cg08134106	ZNF419	2.45624e-20	-0.528533
cg08134301	SULF2	1.65384e-18	-0.501048
cg08140343	ZNF420	4.49097e-30	-0.659197
cg08142344	GSTM2	6.34495e-17	-0.476186
cg08145723	ST14	4.69296e-26	-0.607936
cg08148261	LDHB	8.22559e-45	-0.826721
cg08151705	SLFN13	1.16093e-34	-0.714295
cg08170140	OSBP2	4.41308e-17	-0.478709
cg08185438	ZNF140	9.39487e-23	-0.563184
cg08188890	ZNF528	2.9165e-31	-0.673775
cg08197797	PERP	2.86269e-18	-0.497374
cg08211306	ENPP4	1.7314e-17	-0.485161
cg08228914	ZNF160	2.72408e-35	-0.721616
cg08278489	ZNF354C	1.89587e-37	-0.746318
cg08279184	WASF3	4.33792e-34	-0.70759
cg08282385	ZNF480	1.15057e-49	-0.87703
cg08293086	MRPS21	2.33179e-20	-0.528865
cg08294267	PARP6	5.2549e-57	-0.949914
cg08336861	ZNF302	4.82044e-18	-0.493864
cg08345179	C5orf42	4.04661e-24	-0.582026
cg08367326	AMIGO1	2.55791e-16	-0.466392
cg08368788	PPP1R9A	2.39015e-35	-0.722274
cg08390760	ZNF311	1.86919e-20	-0.530276
cg08397273	ZNF544	1.11233e-29	-0.654308
cg08421126	HAAO	5.20074e-17	-0.47757
cg08467486	KBTBD7	4.78344e-21	-0.538904
cg08478189	KLF7	4.17707e-33	-0.695963
cg08489592	ZNF429	3.8365e-33	-0.696402
cg08493879	GALNT11	4.55852e-15	-0.445584
cg08496742	CCDC106	4.2426e-53	-0.911553
cg08504049	ZNF264	1.94396e-17	-0.484366
cg08516516	CDO1	4.65305e-15	-0.445433
cg08522107	ZNF354C	5.86477e-29	-0.645275
cg08538682	LXN	4.08353e-29	-0.64725
cg08539067	GPX1	1.08703e-16	-0.472424
cg08548748	DUSP23	1.09351e-39	-0.771365
cg08551248	BMP8B	2.4872e-18	-0.498318
cg08551725	SCRN1	1.24771e-43	-0.814184
cg08569242	PRKAR1A	2.91548e-16	-0.465464
cg08573313	CASD1	3.25137e-16	-0.464689
cg08578023	CTSS	2.84456e-18	-0.497417
cg08578136	ZDBF2	1.95025e-22	-0.558736
cg08587480	FBXO44	9.89546e-22	-0.548742
cg08630279	ZNF569	7.63626e-35	-0.716416
cg08642014	DYRK1B	1.19936e-22	-0.5617
cg08671133	ZNF530	1.87561e-36	-0.734994
cg08673864	FAM174A	3.98606e-16	-0.463239
cg08684639	WDR17	1.659e-21	-0.545532
cg08687515	ZNF329	1.06833e-22	-0.562403
cg08713365	NRSN2	6.11561e-43	-0.806797
cg08715469	GNPDA2	8.84611e-17	-0.473867
cg08727867	RBM11	3.21807e-16	-0.464762
cg08729135	PDE9A	2.66624e-24	-0.58449
cg08731084	TMEM117	8.35754e-16	-0.457936
cg08754456	SMOC1	2.18728e-17	-0.483556
cg08767710	ATP6V0E2	2.62246e-20	-0.528115
cg08785274	KLHDC9	5.60713e-21	-0.537904
cg08785534	GAL	4.12109e-18	-0.494922
cg08804846	ADAM23	4.90834e-18	-0.493742
cg08808128	CLIP4	6.27713e-23	-0.565628
cg08808402	SEMA6A	1.71902e-15	-0.45272
cg08817644	ZNF682	6.19716e-20	-0.522592
cg08826127	SLC6A20	1.25587e-15	-0.454996
cg08828664	PFN2	4.8769e-22	-0.553114
cg08837308	GALC	2.51862e-15	-0.449937
cg08848172	SKAP2	2.20572e-22	-0.557984
cg08857144	ADD2	6.04616e-20	-0.522752
cg08858751	ZNF599	2.13462e-21	-0.54396
cg08886760	ZHX2	9.44017e-18	-0.489305
cg08960754	PTEN	2.01842e-19	-0.514932
cg08995609	RIN1	2.17794e-16	-0.46753
cg08998501	ZNF615	2.55598e-36	-0.733456
cg08999477	HSD17B12	3.88387e-31	-0.672259
cg09006749	CCDC122	5.79384e-23	-0.566112
cg09017619	HOXA7	1.50238e-23	-0.574227
cg09020665	SLC7A2	3.17621e-19	-0.511965
cg09043127	PKIA	1.51848e-26	-0.614361
cg09053081	CD40	2.27001e-15	-0.450695
cg09067818	PLEKHH2	5.94648e-15	-0.443623
cg09072120	PRTFDC1	3.87931e-20	-0.525606
cg09085842	HSPA1A	1.80637e-27	-0.626343
cg09094615	PCM1	1.85119e-19	-0.515496
cg09105881	ABCB1	6.21156e-17	-0.476334
cg09106556	ZNF302	1.39886e-17	-0.486622
cg09118312	LDHB	1.05222e-33	-0.703058
cg09129895	DHX29	4.8898e-15	-0.445067
cg09130035	LDHB	5.24693e-35	-0.718312
cg09131398	BTN2A1	8.45176e-16	-0.457855
cg09135866	ZNF611	1.51593e-17	-0.486072
cg09146197	GFRA1	7.53525e-16	-0.458681
cg09151381	PAIP2B	2.07052e-22	-0.55837
cg09170903	C2CD4B	4.35024e-22	-0.553817
cg09178368	ZNF287	9.64927e-20	-0.519731
cg09183450	AHNAK	1.39417e-22	-0.560784
cg09185773	WASF3	9.0554e-26	-0.60417
cg09194159	HOXB4	1.52416e-31	-0.6772
cg09230732	DHX29	5.75564e-15	-0.443864
cg09231514	HSD11B1L	5.80227e-19	-0.508001
cg09260640	ZNF419	2.26683e-21	-0.543585
cg09263755	ZNF830	1.53115e-16	-0.470017
cg09265529	ZNF470	2.13698e-41	-0.790116
cg09267217	ZNF528	1.54194e-31	-0.677139
cg09282497	KCNS3	2.01651e-15	-0.451558
cg09290735	ZNF572	2.78659e-20	-0.527726
cg09302355	FERMT3	4.18712e-17	-0.479074
cg09303701	WDR35	7.33718e-25	-0.592057
cg09304653	AGK	6.91577e-21	-0.536582
cg09304724	CWC22	2.83833e-16	-0.465654
cg09306340	KLHDC9	5.67827e-21	-0.537825
cg09307284	ZNF569	2.09331e-39	-0.768241
cg09316894	ZNF274	3.16562e-19	-0.511987
cg09320728	ZNF420	3.88186e-24	-0.582272
cg09327770	SLC38A1	1.05242e-15	-0.456274
cg09328466	ZNF680	1.04042e-20	-0.533999
cg09331704	RDX	1.29083e-15	-0.454798
cg09350274	GFRA3	2.87e-17	-0.481685
cg09359904	ZNF551	2.02318e-17	-0.484092
cg09360501	ZNF43	2.0028e-46	-0.843654
cg09363194	BDH1	8.98673e-16	-0.457413
cg09367891	PRMT6	1.76822e-42	-0.801837
cg09371047	ZNF214	9.43004e-18	-0.489313
cg09371798	MLF1	6.64289e-38	-0.751459
cg09374949	ISYNA1	1.9891e-18	-0.499815
cg09410234	KCNA3	4.51955e-17	-0.478544
cg09414724	ZNF253	9.25224e-19	-0.504913
cg09420439	HOXA1	8.02049e-17	-0.474552
cg09435617	ZNF311	5.5838e-22	-0.55228
cg09436502	PDK4	2.67044e-17	-0.482182
cg09442458	ZBTB10	5.27142e-28	-0.633195
cg09448982	ZNF808	1.9952e-23	-0.572529
cg09453116	TMEM168	2.84793e-15	-0.449038
cg09462826	FADS1	9.07473e-21	-0.534865
cg09464194	FBXO27	1.09054e-18	-0.503822
cg09464509	N4BP2L2	5.87773e-15	-0.443709
cg09469432	ATP6V0E2	2.05626e-16	-0.467937
cg09480054	HAAO	1.4675e-17	-0.486294
cg09489445	ZNF788	2.54295e-27	-0.62443
cg09500430	ZNF529	1.7966e-34	-0.712079
cg09503196	ZNF614	5.43592e-33	-0.694602
cg09524455	IRX2	1.21488e-30	-0.666197
cg09533473	FAM24B	2.96345e-19	-0.51242
cg09534159	ZNF518B	5.15763e-46	-0.839364
cg09555914	ZNF773	2.38342e-36	-0.733803
cg09559995	MPHOSPH8	3.09022e-15	-0.44844
cg09567473	ZNF790	1.10004e-24	-0.58969
cg09567642	BDP1	2.61701e-16	-0.46623
cg09567983	ZNF302	2.64457e-19	-0.513166
cg09586459	BCL2L10	5.31661e-21	-0.538239
cg09643313	PPP1R9A	4.34719e-42	-0.79762
cg09657378	SENP7	9.48935e-16	-0.457021
cg09662896	GNPDA2	1.40354e-16	-0.470629
cg09669356	ZNF461	8.40394e-39	-0.761525
cg09678228	TMEM117	3.53984e-17	-0.480236
cg09682330	ZSCAN23	2.42309e-35	-0.722205
cg09693388	ENPP5	1.05302e-27	-0.629352
cg09695033	CLIP4	9.84932e-26	-0.603687
cg09704159	MYEF2	3.4171e-30	-0.660665
cg09706850	RBM11	2.91043e-18	-0.497263
cg09710740	L3MBTL3	5.02621e-19	-0.508948
cg09712527	KBTBD7	3.80132e-22	-0.554647
cg09721739	NMNAT3	1.62084e-19	-0.516362
cg09752199	MBNL2	6.78815e-17	-0.475716
cg09758623	DTD1	1.37029e-20	-0.532251
cg09758742	XKR6	8.27821e-18	-0.490199
cg09763175	PRKAA2	6.00375e-20	-0.522797
cg09779833	ZDBF2	9.25039e-22	-0.54916
cg09793279	ZNF229	1.03488e-16	-0.472769
cg09799690	ZNF669	8.80288e-25	-0.590994
cg09804398	NINL	1.25414e-24	-0.588922
cg09808343	MRPS21	2.50372e-22	-0.557208
cg09811943	STARD3NL	7.77652e-39	-0.761901
cg09829176	PPARA	3.77583e-16	-0.463625
cg09829700	SPIRE1	1.4132e-16	-0.470581
cg09839443	QPCT	1.24055e-19	-0.518101
cg09844907	MPV17L	6.00682e-30	-0.657632
cg09856206	CSTF2T	1.30963e-24	-0.588669
cg09874127	UBA7	4.82764e-21	-0.538846
cg09885499	ZNF391	7.31635e-20	-0.521521
cg09918296	ZNF331	8.22429e-22	-0.549888
cg09930496	H2AFY2	6.77653e-27	-0.618923
cg09957386	AKR1B1	2.49918e-28	-0.63732
cg09968630	ANO5	3.52695e-16	-0.46411
cg09990600	TMEM184A	1.22305e-15	-0.455188
cg09998632	HOXB7	5.17783e-32	-0.682872
cg10006582	BBS5	1.75619e-32	-0.688517
cg10013716	GNB4	2.46283e-18	-0.498384
cg10027114	BBS10	2.84795e-36	-0.732917
cg10040196	EML1	5.08378e-20	-0.523868
cg10051935	ZNF544	6.33612e-35	-0.717359
cg10064400	ZNF326	1.94384e-16	-0.468334
cg10077706	KLHL29	5.42142e-16	-0.461042
cg10101263	SNX19	3.78808e-41	-0.787407
cg10108389	ZNF501	5.77973e-18	-0.492636
cg10111450	PPP1R9A	5.15288e-38	-0.752701
cg10113101	SCRN1	3.65468e-47	-0.851335
cg10115894	SIRPA	4.00106e-19	-0.510449
cg10122474	GALC	4.2283e-15	-0.446138
cg10132157	PARP6	8.18165e-79	-1.15047
cg10134141	ZNF461	1.75215e-28	-0.639276
cg10140114	ZNF334	7.93987e-27	-0.618029
cg10141319	ZNF391	2.48936e-17	-0.482666
cg10147797	SDR42E1	1.89878e-54	-0.924905
cg10154122	SPINT2	1.93371e-15	-0.451864
cg10157203	HSD17B12	3.39311e-31	-0.672974
cg10157975	ZNF304	1.36073e-22	-0.560932
cg10166205	FUZ	1.09086e-44	-0.825425
cg10172669	BEND4	5.33004e-15	-0.444431
cg10181615	ZNF302	3.39303e-19	-0.511532
cg10186400	ENPP5	2.01583e-26	-0.612752
cg10195295	LDHB	3.88907e-46	-0.840646
cg10195787	PAIP2B	1.33392e-29	-0.653326
cg10223066	CHFR	3.15582e-50	-0.882735
cg10223827	NRN1	1.61767e-17	-0.485627
cg10237990	L3MBTL3	2.12087e-18	-0.499385
cg10258271	GALNT14	4.70705e-20	-0.524364
cg10278102	PRMT3	4.44817e-21	-0.539361
cg10291141	NHLRC1	3.47656e-36	-0.731924
cg10294836	DYRK1B	1.37635e-30	-0.665531
cg10313947	VSIG2	2.89896e-24	-0.583996
cg10334767	ZNF518B	8.59324e-44	-0.815911
cg10338639	ZNF416	1.91906e-27	-0.626005
cg10338817	GNPDA2	1.69845e-16	-0.469286
cg10366010	ZNF599	1.21894e-19	-0.518215
cg10369451	ELOVL5	4.15528e-20	-0.525165
cg10379890	IRF4	1.38559e-15	-0.454285
cg10400937	ZNF790	5.27897e-26	-0.607263
cg10408778	MTSS1	3.1515e-16	-0.464911
cg10414058	RELL2	2.22724e-15	-0.450834
cg10418263	DEF6	1.18355e-17	-0.487764
cg10443987	ZNF680	6.17103e-18	-0.492193
cg10459387	TTC14	9.94129e-28	-0.629673
cg10474350	HOXA7	2.7946e-15	-0.449176
cg10483461	KIFAP3	1.09686e-15	-0.455975
cg10483825	LDHB	3.9906e-40	-0.776198
cg10500581	ZNF419	1.22237e-15	-0.455192
cg10507028	ZFP3	1.38786e-41	-0.792155
cg10518543	ALG10B	6.86235e-17	-0.47564
cg10536369	BBS5	1.93328e-35	-0.72334
cg10539274	RASSF6	7.69722e-16	-0.458528
cg10541755	EIF5A2	1.98018e-17	-0.48424
cg10543363	ECHDC3	4.12299e-29	-0.647198
cg10547729	ADAL	2.18183e-15	-0.450984
cg10558887	SPG20	4.26801e-19	-0.510025
cg10559416	CYTIP	7.39259e-33	-0.69301
cg10571951	MEF2C	1.73039e-17	-0.485165
cg10579128	SLTM	3.6035e-18	-0.495826
cg10580144	C2orf74	3.97384e-29	-0.647398
cg10590767	ZNF155	5.82491e-17	-0.476781
cg10598353	HSPA1A	8.20212e-37	-0.739095
cg10628276	ZNF613	4.5278e-30	-0.659153
cg10633838	B3GALT4	5.99649e-26	-0.606534
cg10636403	HOXA1	2.34832e-18	-0.498703
cg10639440	SCRN1	3.50852e-19	-0.511312
cg10661724	ZNF585A	2.68749e-16	-0.466041
cg10663055	NT5E	1.06829e-16	-0.472546
cg10680411	PGBD1	4.56439e-15	-0.445575
cg10685336	PFN2	3.05816e-15	-0.448517
cg10692867	DUSP23	2.31592e-36	-0.733946
cg10705541	ZNF334	1.66172e-21	-0.545521
cg10729426	ZNF549	9.13779e-62	-0.99548
cg10734240	ZNF790	1.31958e-28	-0.640834
cg10753582	KIFAP3	3.2724e-17	-0.480779
cg10762012	ZNF615	1.91775e-24	-0.58643
cg10769891	EPM2AIP1	4.28885e-52	-0.901533
cg10779656	ENPP5	6.74296e-23	-0.565195
cg10795359	AKR1B1	4.15997e-21	-0.539782
cg10798171	ICA1	3.01536e-38	-0.755316
cg10799186	NMNAT3	1.42781e-17	-0.486481
cg10802132	ZNF354C	1.1617e-39	-0.771074
cg10822582	TMEM168	1.48117e-17	-0.48623
cg10830713	USP1	1.26143e-22	-0.561393
cg10847032	NR3C1	3.40915e-17	-0.480496
cg10861017	ZNF420	7.6724e-31	-0.668645
cg10864596	ZNF354C	4.23932e-21	-0.539663
cg10880516	TP53I13	2.01325e-16	-0.468086
cg10911660	ZNF585A	6.49969e-16	-0.459742
cg10914555	SFRP5	4.53346e-16	-0.462321
cg10932427	LNPEP	3.11068e-17	-0.481129
cg10947146	XKR6	7.76175e-22	-0.550246
cg10966083	MARK1	2.15159e-16	-0.467616
cg10971790	FUZ	1.60196e-54	-0.925632
cg10979891	SMOC1	1.22759e-20	-0.53295
cg10983327	SMOC1	5.91574e-19	-0.507873
cg10988062	ZNF680	3.1278e-17	-0.481092
cg10994314	AGK	3.51424e-21	-0.540841
cg10995628	ZNF830	6.92574e-24	-0.578841
cg11013298	H2AFJ	2.84512e-23	-0.570399
cg11049813	FRS2	2.7897e-28	-0.636714
cg11051055	XKR6	8.14217e-21	-0.53555
cg11056832	PKN3	3.58381e-22	-0.555009
cg11059451	DNAJC21	1.85316e-17	-0.484695
cg11070056	PRMT6	4.05195e-38	-0.753875
cg11081729	ZNF347	5.0675e-51	-0.890763
cg11090826	TMF1	2.2279e-16	-0.46737
cg11115143	TTC30A	1.60368e-21	-0.545743
cg11117633	PTPN13	4.39697e-19	-0.509829
cg11140785	ZNF264	4.00039e-15	-0.446545
cg11149743	HOXB7	3.29027e-26	-0.609964
cg11153694	RELL2	1.05976e-16	-0.472602
cg11171429	PRDM5	1.02114e-19	-0.519364
cg11195291	EDC3	1.36762e-26	-0.614954
cg11197015	BNIP3	1.45258e-26	-0.614612
cg11221508	ZNF830	9.16525e-24	-0.577175
cg11224603	MLH1	4.07023e-72	-1.09091
cg11224647	TMEM55A	1.75537e-16	-0.469054
cg11230435	MAP3K8	3.63023e-21	-0.540637
cg11237751	ZNF570	4.01862e-46	-0.840497
cg11259628	ZNF134	2.82929e-60	-0.981336
cg11263497	WDR35	1.00518e-22	-0.562774
cg11264499	MTX3	2.12436e-32	-0.687526
cg11267955	SLCO4C1	1.72229e-20	-0.530797
cg11281912	ZNF585B	7.97127e-44	-0.816259
cg11287850	ZNF599	5.82935e-20	-0.522987
cg11330104	ZNF808	2.06705e-29	-0.650952
cg11343017	HIST3H2A	1.22992e-35	-0.72561
cg11353380	HSPA1A	1.55443e-25	-0.60106
cg11354057	SLC36A4	1.46732e-18	-0.501846
cg11356794	CD81	2.32843e-15	-0.45051
cg11383279	ZNF841	8.91165e-24	-0.577342
cg11397548	DNALI1	1.58924e-16	-0.469755
cg11398523	FUZ	1.19245e-62	-1.00382
cg11401682	NEU1	6.98742e-50	-0.879232
cg11408493	ZNF141	6.79433e-37	-0.740026
cg11419456	ZNF461	1.89736e-32	-0.688114
cg11422045	HSD17B12	4.74063e-28	-0.633783
cg11434468	XKR6	7.79095e-17	-0.474754
cg11485463	HSPA1A	6.24562e-34	-0.705728
cg11497957	ZNF572	5.72164e-33	-0.694337
cg11501976	SLC25A4	1.56148e-16	-0.469879
cg11510060	ZNF141	3.22725e-29	-0.648531
cg11510557	MMP17	8.2977e-17	-0.474314
cg11510941	STARD3NL	1.96604e-39	-0.768543
cg11514698	NRCAM	6.73228e-18	-0.491603
cg11538128	ZNF354C	1.9438e-39	-0.768598
cg11547273	GNPDA2	8.52385e-17	-0.474126
cg11558551	BST2	1.08895e-24	-0.58975
cg11564981	NRN1	1.6783e-16	-0.46937
cg11567172	RDX	5.44983e-17	-0.477244
cg11571263	RRAGD	1.15197e-16	-0.472017
cg11582223	IFITM2	4.30075e-17	-0.478888
cg11582854	ZNF420	3.41779e-27	-0.622772
cg11583963	ZNF83	1.92017e-23	-0.572758
cg11585156	ZNF841	5.49383e-21	-0.538033
cg11595155	ZNF570	1.05153e-40	-0.78256
cg11597332	GPX1	2.74037e-17	-0.482004
cg11597832	TMEM121	3.40848e-15	-0.447721
cg11600697	EPM2AIP1	4.82023e-53	-0.911002
cg11623861	ZNF793	5.40758e-22	-0.552477
cg11626629	B3GALT4	3.42759e-22	-0.555283
cg11632419	ZNF585B	6.66635e-39	-0.762647
cg11651220	UBXN10	5.18982e-19	-0.508737
cg11654179	DTX3	6.37188e-31	-0.669632
cg11659961	VANGL2	1.34945e-37	-0.747987
cg11664823	TAF7	7.48552e-23	-0.564562
cg11679142	ZNF214	8.61756e-17	-0.47405
cg11679177	RGS7	5.28912e-15	-0.444488
cg11681126	ZNF32	7.31817e-20	-0.521519
cg11682124	KCNK6	6.3679e-15	-0.443116
cg11718235	ZNF583	9.82352e-24	-0.576762
cg11718741	ZNF140	1.04981e-23	-0.576366
cg11729970	FAM24B	4.29984e-17	-0.47889
cg11731890	HIST1H3G	3.97457e-15	-0.446593
cg11737710	ZNF570	1.35917e-42	-0.803068
cg11747771	GLDC	1.36407e-18	-0.502333
cg11752118	ZNF845	9.50335e-26	-0.603892
cg11755053	PPIC	5.04454e-31	-0.670872
cg11772919	B3GALT4	1.57695e-21	-0.545847
cg11788289	SPAG16	5.23885e-36	-0.729879
cg11789684	AGK	1.33416e-19	-0.517628
cg11804724	DNAH14	1.89824e-16	-0.468502
cg11840125	EFS	2.66243e-18	-0.497861
cg11841529	CD40	8.4068e-31	-0.668159
cg11844369	ZNF140	1.10081e-22	-0.562221
cg11855325	SCRN1	4.17525e-42	-0.797809
cg11856182	ZNF599	3.07103e-16	-0.465095
cg11863717	CHST3	9.67434e-17	-0.473241
cg11872342	ZNF572	1.25111e-32	-0.69028
cg11882252	CMBL	4.12153e-47	-0.850794
cg11904590	TPST1	4.94521e-20	-0.524046
cg11906827	ABHD8	2.35059e-16	-0.466991
cg11909310	GTPBP10	1.5001e-20	-0.531676
cg11946072	ESD	2.26636e-29	-0.650453
cg11948055	ZNF737	1.06995e-30	-0.666874
cg11948328	HSD17B12	5.41787e-31	-0.670493
cg11953272	GPX7	5.10504e-40	-0.775019
cg11961845	AHCYL2	1.17213e-19	-0.518469
cg11973602	ODF2L	1.96275e-18	-0.499904
cg11976929	MED20	8.64444e-17	-0.474028
cg11980147	HSD17B12	1.54138e-30	-0.664927
cg11980188	CYP2R1	2.56326e-19	-0.51337
cg11982546	LYN	3.38742e-15	-0.447767
cg11987645	CDCA7L	3.08524e-15	-0.448452
cg12016437	ZNF518B	2.84241e-55	-0.933012
cg12019773	ZFP30	2.78497e-21	-0.542298
cg12022895	ATP6V0E2	1.25024e-20	-0.532834
cg12023170	TCEA3	6.63991e-24	-0.579091
cg12024304	LCMT2	4.8455e-17	-0.478061
cg12033943	ZNF345	7.4851e-31	-0.668776
cg12046254	ALKBH3	5.78043e-54	-0.920133
cg12048031	ZNF256	4.75342e-47	-0.850151
cg12057946	TMEM136	1.99433e-16	-0.468153
cg12060472	ECHDC2	8.31894e-31	-0.668214
cg12062488	ZNF559	1.75204e-33	-0.70044
cg12066905	CENPJ	5.8951e-15	-0.443687
cg12104707	ZNF426	3.31607e-20	-0.526612
cg12105450	CASP10	2.95692e-16	-0.465363
cg12108974	ESRP1	3.60019e-16	-0.463964
cg12119111	NHLRC1	1.35646e-37	-0.747962
cg12142445	ZNF813	1.35827e-60	-0.984369
cg12165685	SLC1A5	3.43226e-15	-0.44767
cg12178578	HPDL	2.36849e-15	-0.450385
cg12187115	ZNF506	3.86879e-20	-0.525624
cg12212657	LRRN1	3.0544e-19	-0.512222
cg12234855	CLDN3	2.70078e-50	-0.88342
cg12238812	CHFR	8.01736e-39	-0.761753
cg12259918	RB1CC1	3.89722e-15	-0.446737
cg12260249	ZNF605	8.85366e-40	-0.772379
cg12270822	ABCB1	2.51106e-16	-0.466523
cg12297619	PXMP4	5.72093e-18	-0.492705
cg12330330	PKIA	6.80054e-17	-0.475703
cg12346504	SPAG16	5.91275e-33	-0.694167
cg12349858	B3GALNT1	6.40322e-31	-0.669606
cg12363807	SPG20	3.6464e-27	-0.622409
cg12374431	VAX2	5.37708e-17	-0.477338
cg12379940	SERP2	2.2889e-45	-0.832576
cg12396523	TRPS1	5.16649e-24	-0.58058
cg12405742	THRB	3.6537e-21	-0.540597
cg12412364	ZNF140	1.15737e-22	-0.561917
cg12424329	ESD	8.01676e-23	-0.564146
cg12424817	LAPTM4B	1.46329e-19	-0.517028
cg12426344	SPINT1	2.37023e-17	-0.483003
cg12432761	ZNF470	6.58583e-19	-0.507164
cg12434587	MGMT	1.95703e-35	-0.723279
cg12457529	ZNF655	2.10436e-60	-0.98256
cg12501868	ZNF419	2.36838e-22	-0.557548
cg12507655	TRIP6	1.11285e-39	-0.771281
cg12518360	SLC36A4	6.17127e-25	-0.593066
cg12525215	ZNF599	4.12969e-31	-0.671933
cg12536526	ZNF655	8.32525e-39	-0.761571
cg12542281	N4BP2L2	3.16528e-16	-0.46488
cg12544974	SNCAIP	3.28956e-15	-0.447982
cg12551582	CHFR	5.25104e-61	-0.988289
cg12555306	ZNF256	1.70595e-52	-0.905534
cg12563839	C14orf159	2.60906e-17	-0.482342
cg12565179	PAIP2B	1.36105e-27	-0.627923
cg12586262	ZNF160	2.53987e-38	-0.756152
cg12598803	EIF5A2	1.10066e-18	-0.50376
cg12612118	IRF4	2.78136e-15	-0.449211
cg12614213	FGFR1	1.27404e-15	-0.454893
cg12617935	PLEKHH2	1.04261e-16	-0.472717
cg12623648	ZNF354C	1.5243e-21	-0.546059
cg12643366	HSPA1A	9.89321e-33	-0.691499
cg12656487	ODF2L	1.53605e-17	-0.485981
cg12666227	BBS10	6.96684e-38	-0.751226
cg12686016	HOXA1	7.46965e-18	-0.490897
cg12691229	ATP6V0E2	9.65134e-16	-0.456899
cg12691382	DEPDC7	1.17939e-17	-0.487788
cg12692722	TCEA3	4.92379e-22	-0.553055
cg12716838	B3GALNT1	2.11845e-27	-0.625452
cg12717668	ZNF655	7.86793e-33	-0.692687
cg12725284	ZNF24	5.46588e-17	-0.477224
cg12728517	ZNF215	4.58257e-24	-0.58129
cg12738197	ZNF572	2.77413e-28	-0.636745
cg12742338	CLIC6	5.70328e-36	-0.729455
cg12767281	SFMBT2	4.0022e-17	-0.479387
cg12775884	SLC46A3	2.56233e-15	-0.449811
cg12788037	SLFN13	7.40956e-31	-0.66883
cg12788467	HNF1B	3.80606e-21	-0.54034
cg12792011	ZNF329	2.52308e-33	-0.698563
cg12806763	HOXB4	6.8123e-37	-0.740013
cg12838843	RASA2	1.12948e-15	-0.455764
cg12850252	PKIA	7.1603e-19	-0.506611
cg12851504	MLH1	5.36225e-73	-1.09883
cg12883479	HSPA1A	1.74552e-37	-0.746724
cg12897901	ST3GAL4	4.72477e-24	-0.581109
cg12897942	EIF5A2	4.41961e-21	-0.539402
cg12909012	PAIP2B	1.59386e-21	-0.545781
cg12924825	L3MBTL4	1.50854e-21	-0.546124
cg12928668	SEMA6A	3.22583e-15	-0.448125
cg12943155	PODXL2	2.00272e-37	-0.746048
cg12961842	ZNF418	1.5004e-28	-0.640129
cg12978575	ZNF274	9.1113e-23	-0.56337
cg13002945	FAM126A	2.92002e-16	-0.465453
cg13008717	ZNF215	2.94424e-27	-0.623609
cg13016179	PLSCR4	2.45837e-15	-0.450113
cg13021409	NEU1	6.05871e-50	-0.879861
cg13029706	PHF14	1.15227e-15	-0.455619
cg13030132	WDR35	4.5063e-23	-0.56763
cg13050240	RIPK3	1.67657e-30	-0.664478
cg13070763	CCRL2	5.22174e-17	-0.477542
cg13071476	NEU1	1.35378e-34	-0.713515
cg13072057	B3GALNT1	1.23371e-26	-0.615537
cg13097342	STARD3NL	1.80154e-16	-0.468871
cg13108181	ZNF141	8.57325e-34	-0.704107
cg13118545	NFE2L3	3.31259e-15	-0.447931
cg13121120	FADS1	5.09918e-19	-0.508853
cg13156863	TAF7	6.0565e-26	-0.606477
cg13181079	HYLS1	3.8337e-25	-0.595836
cg13181745	ZNF793	1.65738e-29	-0.65215
cg13184442	CDC5L	4.09962e-15	-0.446365
cg13191172	SLC25A4	5.78088e-18	-0.492635
cg13194994	HIST1H2BH	1.26077e-21	-0.547239
cg13205384	ANO5	1.73972e-16	-0.469117
cg13252583	ZFP82	1.8926e-39	-0.768727
cg13253660	ZNF845	2.41851e-26	-0.611717
cg13257636	CLIP4	1.84596e-19	-0.515514
cg13258610	MPP6	5.13455e-16	-0.461431
cg13264473	DYRK1B	7.35182e-25	-0.592046
cg13266630	SGCE	1.96163e-23	-0.57263
cg13279566	B3GALNT1	7.19524e-31	-0.668986
cg13304274	ZFP82	6.40089e-35	-0.717308
cg13304665	ZNF280B	7.90305e-38	-0.750609
cg13314310	WDR35	9.12872e-25	-0.590781
cg13315970	NT5E	1.84554e-17	-0.484723
cg13323825	CMBL	2.21912e-49	-0.874124
cg13334650	APBB1	2.10239e-24	-0.585889
cg13337697	ZNF302	7.553e-19	-0.506258
cg13357496	ZNF830	1.51457e-23	-0.574178
cg13365340	B3GALT4	7.54714e-22	-0.550419
cg13366537	SCRN1	5.12119e-47	-0.849816
cg13395410	THEM4	8.60412e-19	-0.505395
cg13396738	DDR1	3.91956e-16	-0.463359
cg13413286	HSPA1A	5.79762e-35	-0.717808
cg13420112	ZNF512B	1.15698e-36	-0.737391
cg13426138	NEU1	4.04063e-51	-0.891754
cg13432744	RPL39L	1.3471e-37	-0.747996
cg13445199	ZNF518B	2.54848e-50	-0.883676
cg13447915	ZNF141	1.10833e-41	-0.793215
cg13449295	HIST3H2A	6.42702e-24	-0.579285
cg13454331	PAIP2B	5.08398e-21	-0.538521
cg13458335	BMP8B	3.75062e-17	-0.479836
cg13460057	PSMD5	4.81229e-15	-0.445185
cg13466383	TSTD1	1.63047e-15	-0.453104
cg13470032	C9orf66	1.61012e-15	-0.453195
cg13472656	ADRBK2	6.39718e-17	-0.476129
cg13479898	HYLS1	1.07705e-23	-0.576213
cg13488395	MMP17	4.73914e-18	-0.493979
cg13498858	ZNF229	7.03517e-19	-0.506728
cg13510327	NEU1	1.19746e-44	-0.824997
cg13514050	GGT7	9.32231e-28	-0.63003
cg13516746	C20orf194	1.76403e-18	-0.500617
cg13518327	THRB	6.09487e-17	-0.476466
cg13528854	BST1	1.98474e-17	-0.484224
cg13529912	ELOVL5	1.2432e-28	-0.641161
cg13538845	FAIM	7.65262e-17	-0.47488
cg13542964	ZNF518B	5.28104e-50	-0.880467
cg13567541	SMO	1.35675e-40	-0.781347
cg13567636	F11R	2.03617e-19	-0.514875
cg13578447	CNTFR	8.11364e-16	-0.458149
cg13582982	EDC3	1.03338e-25	-0.603411
cg13583230	RIPK3	2.65216e-25	-0.597972
cg13597397	ASS1	1.29781e-18	-0.502664
cg13598409	KCNK15	3.56374e-17	-0.48019
cg13604887	ZNF43	2.43462e-31	-0.674729
cg13617198	ZFHX4	2.3143e-15	-0.450554
cg13632876	GNE	7.16075e-16	-0.459047
cg13636404	ZNF655	5.20785e-63	-1.0072
cg13636408	ELOVL5	7.70223e-34	-0.704656
cg13644629	ZNF549	1.62417e-51	-0.895736
cg13648501	NR3C1	4.86283e-32	-0.6832
cg13649886	ZNF345	6.69388e-27	-0.618992
cg13650149	TTC30B	1.59519e-23	-0.573868
cg13665266	LDHB	1.05998e-24	-0.589907
cg13665998	NUDT12	2.40183e-28	-0.637539
cg13668618	ZNF418	1.04215e-26	-0.616492
cg13690178	SLC2A10	3.5909e-26	-0.609465
cg13699804	ZFP30	3.95046e-29	-0.647431
cg13703062	ZNF24	2.82816e-18	-0.497456
cg13710375	ZNF845	9.76729e-24	-0.576796
cg13714039	ZNF14	2.28705e-23	-0.57171
cg13714067	CKB	4.4535e-16	-0.462448
cg13747794	DNAJA4	4.03182e-36	-0.731186
cg13758712	ADAMTS1	2.35965e-15	-0.450413
cg13775050	CARD16	6.25959e-27	-0.61937
cg13785718	ACOT4	3.09702e-22	-0.555905
cg13786801	TACSTD2	5.89516e-19	-0.507896
cg13788515	ZDBF2	2.69022e-23	-0.570736
cg13788592	ZNF304	3.01741e-26	-0.610457
cg13789775	HOXB4	7.36126e-29	-0.644033
cg13792037	TMCO1	1.52625e-20	-0.531566
cg13792233	CCDC66	3.70007e-16	-0.463769
cg13795465	EHD3	2.30543e-16	-0.467128
cg13801416	AKR1B1	7.85763e-23	-0.564268
cg13818875	C5orf42	3.02501e-27	-0.623457
cg13825574	RNF208	2.51743e-17	-0.482589
cg13838634	HSPA1A	3.70658e-19	-0.510952
cg13846866	MLH1	8.85758e-70	-1.06975
cg13856643	RAB17	4.97936e-21	-0.538652
cg13874046	TMEM168	2.70206e-16	-0.466003
cg13883256	FAM174A	2.0887e-16	-0.467826
cg13892570	TAGLN2	5.01086e-19	-0.508968
cg13906823	TSTD1	6.47714e-17	-0.476043
cg13911723	ZNF853	2.34725e-21	-0.543367
cg13916740	ZNF582	3.68678e-23	-0.56884
cg13935507	ZHX2	7.3825e-19	-0.506409
cg13971154	SMO	1.93167e-36	-0.734848
cg13980473	TSPYL1	3.08692e-15	-0.448448
cg14015503	ZNF304	6.78535e-24	-0.578963
cg14016089	ZFP37	9.31599e-23	-0.563235
cg14025336	ZNF528	1.54052e-33	-0.701101
cg14066280	ZNF613	2.16514e-26	-0.612346
cg14080475	AKNA	2.457e-19	-0.513647
cg14085715	MACC1	1.64213e-17	-0.485524
cg14097019	ZNF287	5.72959e-43	-0.807101
cg14119437	NEU1	1.2246e-42	-0.803556
cg14120359	SMARCA2	5.38502e-17	-0.477328
cg14142713	ZNF569	3.50252e-29	-0.648086
cg14151783	WFDC2	9.31805e-16	-0.457152
cg14159336	HIST3H2A	9.04118e-37	-0.738613
cg14160419	RBM47	4.11878e-17	-0.479188
cg14171514	AHNAK	5.02137e-25	-0.594267
cg14186641	CNR1	5.1361e-15	-0.444705
cg14193339	WAPAL	3.15531e-15	-0.448287
cg14194875	MGMT	1.91677e-36	-0.734886
cg14195122	ZNF790	1.88809e-23	-0.572859
cg14199276	RNF208	6.00707e-18	-0.492375
cg14203292	ZNF559	1.0742e-35	-0.726288
cg14204415	PKN3	1.9419e-16	-0.468341
cg14209005	LDHB	2.90376e-27	-0.623687
cg14215776	MMP17	1.11748e-16	-0.47223
cg14223395	ZNF845	1.88377e-30	-0.663855
cg14224937	ZNF880	3.22454e-21	-0.54138
cg14229611	ENPP4	4.56643e-18	-0.494229
cg14239811	AADAT	9.39322e-23	-0.563185
cg14244963	HSD17B12	8.74029e-32	-0.680126
cg14259520	ATAD1	2.24909e-15	-0.450763
cg14273822	HIST1H3G	1.24041e-16	-0.471498
cg14275738	SDK2	4.73249e-17	-0.478225
cg14277392	ZNF471	1.2304e-25	-0.602407
cg14288486	AK3	4.849e-29	-0.646313
cg14289985	ZNF471	1.88574e-18	-0.500171
cg14290468	ZFAND5	1.64165e-16	-0.469526
cg14294629	CKB	7.5743e-16	-0.458644
cg14314643	BBS10	4.36173e-35	-0.719245
cg14322681	SKAP2	3.06751e-15	-0.448494
cg14340610	ZNF420	1.04575e-31	-0.679183
cg14345497	HOXB4	2.7694e-35	-0.721533
cg14363114	TPST1	1.14222e-37	-0.748805
cg14363841	CLDN3	2.3907e-41	-0.789586
cg14372394	CHST10	1.02359e-17	-0.488754
cg14374521	FAM24B	3.17939e-21	-0.541468
cg14378848	ELOVL5	7.83876e-30	-0.656198
cg14386850	BBS5	1.5919e-31	-0.676971
cg14388858	SGCE	1.47325e-19	-0.516983
cg14426001	NSUN7	1.23145e-25	-0.602402
cg14447369	GNE	7.71015e-24	-0.578203
cg14458834	HOXB4	3.67608e-24	-0.582594
cg14514751	GALNT14	2.46589e-15	-0.450091
cg14519294	CHFR	1.1001e-64	-1.02287
cg14520511	KRIT1	1.12235e-16	-0.4722
cg14530233	XKR6	3.10352e-26	-0.610297
cg14533206	IRS2	1.05409e-17	-0.488554
cg14541950	HIST3H2A	5.55303e-36	-0.729588
cg14558114	THNSL2	2.02059e-61	-0.99222
cg14558428	NR3C1	5.19668e-24	-0.580545
cg14563754	PLAA	2.00265e-17	-0.484162
cg14594876	SNTA1	2.63123e-15	-0.449617
cg14598950	MLH1	1.82813e-70	-1.07597
cg14617642	H2AFY2	6.65113e-29	-0.644588
cg14626375	WASF3	3.81979e-30	-0.660067
cg14629509	AKR1B1	6.20157e-23	-0.565701
cg14630839	ADM2	1.15449e-16	-0.472002
cg14635187	NNT	6.0998e-16	-0.460198
cg14651992	CROT	4.65345e-16	-0.462134
cg14660125	HERC5	6.54339e-19	-0.507207
cg14671364	PRMT6	1.6708e-43	-0.81283
cg14671526	MLH1	9.97447e-70	-1.06928
cg14672921	GLB1L2	6.01304e-15	-0.44354
cg14683738	ZNF585B	1.6353e-38	-0.758294
cg14686919	SLC17A9	3.72253e-24	-0.58252
cg14693883	DTX3	3.74617e-19	-0.510882
cg14699542	FAM92A1	1.14281e-27	-0.628897
cg14700647	ASAH2B	3.93639e-16	-0.463328
cg14711866	STOX2	3.69065e-18	-0.495665
cg14713118	LAPTM4B	7.41145e-22	-0.550531
cg14732998	ZNF793	7.82828e-39	-0.761869
cg14738643	ZNF614	1.49924e-33	-0.701241
cg14743462	HIST3H2A	1.23794e-26	-0.615518
cg14743702	ECHDC3	2.65728e-20	-0.52803
cg14751544	MLH1	3.81654e-47	-0.85114
cg14773052	ZNF599	1.26391e-18	-0.502841
cg14775286	DZIP1L	8.64067e-17	-0.474031
cg14776962	HIST1H2BH	3.89391e-28	-0.634872
cg14778137	CTSF	3.72108e-35	-0.720046
cg14808890	HIST1H2BH	9.02789e-26	-0.604187
cg14810740	ZNF32	3.49972e-17	-0.480315
cg14828511	PRMT6	3.69875e-38	-0.75432
cg14860120	MYEF2	6.93062e-25	-0.59239
cg14883916	ZNF215	1.36314e-24	-0.588434
cg14894823	B4GALNT1	3.97217e-15	-0.446597
cg14913111	HPDL	4.01822e-16	-0.463181
cg14922886	HOXA13	5.49012e-17	-0.477193
cg14924052	TMEM45B	9.6466e-21	-0.534478
cg14930059	TTC14	4.116e-41	-0.787014
cg14943877	DUSP5	1.4765e-17	-0.486252
cg14953397	CLDN3	8.31974e-38	-0.750358
cg14960043	DEF6	3.1633e-21	-0.5415
cg14963724	CNDP2	6.60812e-20	-0.522178
cg14967066	IFITM1	9.33963e-33	-0.691798
cg14970096	TMCO1	3.51826e-30	-0.660508
cg15026277	TMEM106A	2.72399e-24	-0.584363
cg15026998	LY75	5.13134e-17	-0.477663
cg15028904	TAF7	2.12629e-22	-0.558208
cg15032098	UCHL1	9.46745e-35	-0.715328
cg15038664	ZNF347	2.38522e-49	-0.873805
cg15048437	ZNF260	3.31274e-23	-0.569484
cg15055922	ZNF83	1.41568e-25	-0.601599
cg15057717	ZNF845	4.28903e-31	-0.671733
cg15058605	KLF7	4.48591e-32	-0.683623
cg15063355	CHFR	1.55727e-58	-0.964676
cg15065371	ESYT3	5.08563e-16	-0.461499
cg15066100	ABHD8	8.13572e-28	-0.630787
cg15091323	BCL11A	6.0041e-21	-0.537473
cg15091337	POLE4	1.73123e-15	-0.452668
cg15099632	TMCO1	3.9514e-30	-0.659885
cg15103195	AP1S1	1.49655e-15	-0.453726
cg15112395	ZNF585B	2.50375e-40	-0.778425
cg15119076	ZNF253	5.47691e-16	-0.460969
cg15121364	DYRK1B	1.21013e-33	-0.702341
cg15131414	ZNF461	2.09926e-28	-0.638281
cg15133313	ELOVL5	8.56156e-34	-0.704114
cg15139588	ZNF793	1.94812e-26	-0.612946
cg15162392	QPCT	5.89825e-22	-0.551942
cg15167155	ZNF347	2.34994e-58	-0.962956
cg15169077	ENPP5	5.86312e-27	-0.619738
cg15170424	TMEM55A	4.20138e-19	-0.510128
cg15170743	ZNF470	2.10779e-37	-0.745797
cg15171221	ZNF311	2.88812e-24	-0.584018
cg15174834	HSPA1A	9.34086e-37	-0.738451
cg15185479	HSPA1A	7.46734e-30	-0.65646
cg15190077	TNKS2	1.78015e-15	-0.452466
cg15203770	TBC1D19	4.21483e-17	-0.479028
cg15205507	ZNF331	1.59748e-23	-0.57386
cg15209934	ZNF480	9.65551e-36	-0.726822
cg15244327	TNFRSF10D	9.40906e-16	-0.457082
cg15247111	STK33	2.63272e-19	-0.513195
cg15249639	CCND2	3.35466e-15	-0.447838
cg15257259	ZNF264	3.65596e-15	-0.447207
cg15270687	ANKRD6	1.71477e-40	-0.780231
cg15283373	DTX3	1.59842e-17	-0.485709
cg15301489	XKR6	6.41057e-22	-0.551428
cg15310637	H2AFJ	3.67421e-20	-0.525955
cg15322783	ZNF829	1.40711e-19	-0.517282
cg15336196	SETBP1	9.07682e-19	-0.50504
cg15339720	SDC1	4.34033e-15	-0.445945
cg15351446	TAF7	1.85426e-19	-0.515485
cg15358633	ALG10B	2.09803e-19	-0.514679
cg15360169	PHF10	1.64069e-18	-0.501101
cg15372508	ZNF660	7.21418e-18	-0.491133
cg15386964	HIST1H2BH	2.5646e-25	-0.598167
cg15396299	ZHX2	3.85805e-23	-0.568567
cg15397448	MAP9	5.04118e-35	-0.718514
cg15412291	AMZ2	8.20536e-17	-0.474392
cg15413566	ICA1	1.44461e-18	-0.50195
cg15424250	SCRN1	5.62709e-20	-0.523214
cg15435830	SULF2	2.82979e-15	-0.449085
cg15437651	INTU	2.37057e-17	-0.483002
cg15438497	HLTF	2.85094e-43	-0.810349
cg15442728	C14orf159	9.76165e-20	-0.519656
cg15447479	SMO	4.38542e-32	-0.683741
cg15458155	ODF2L	1.02301e-18	-0.504246
cg15468180	PRMT6	6.78198e-18	-0.491553
cg15475080	DYRK1B	9.03701e-27	-0.617298
cg15478390	PCLO	2.1506e-17	-0.483672
cg15481636	HIST3H2A	3.69077e-21	-0.540533
cg15482168	ZNF813	1.50736e-15	-0.453674
cg15503438	STARD3NL	3.94048e-38	-0.754011
cg15520606	ZNF830	6.86344e-23	-0.565088
cg15542994	ZNF649	3.19829e-46	-0.841533
cg15543281	B3GALT4	2.97161e-20	-0.527315
cg15546842	ZNF830	4.65316e-25	-0.59471
cg15554438	SLC36A4	1.30339e-15	-0.454728
cg15565065	HOXB4	1.50144e-26	-0.614424
cg15593337	ALKBH3	1.63545e-51	-0.895706
cg15601652	ZNF260	7.37414e-25	-0.592028
cg15612845	SLC46A1	4.39332e-16	-0.462545
cg15629072	KBTBD11	2.62785e-15	-0.449626
cg15632325	TMCO1	6.46595e-35	-0.717257
cg15645986	TBC1D19	3.96071e-15	-0.446619
cg15668490	HSH2D	2.05825e-17	-0.483974
cg15681038	ZNF529	4.23148e-35	-0.719398
cg15684290	MCPH1	2.19653e-15	-0.450935
cg15684917	ZNF614	1.72017e-31	-0.676563
cg15690721	ZNF85	1.37898e-19	-0.517413
cg15693066	RHOD	2.36367e-21	-0.543323
cg15695852	PLEKHH2	1.89828e-16	-0.468502
cg15701237	RTP4	9.13498e-22	-0.549238
cg15705469	ZNF71	1.24939e-22	-0.561451
cg15710205	GAMT	2.05218e-15	-0.451431
cg15717066	KCNK6	2.75112e-21	-0.542374
cg15720343	INTS9	2.50933e-17	-0.482611
cg15724184	SMOC1	7.28167e-25	-0.592102
cg15726714	PPIE	5.74294e-28	-0.63272
cg15745619	ZNF419	6.14999e-21	-0.537322
cg15746719	DAPK1	3.38305e-15	-0.447776
cg15746891	ZNF829	8.17429e-16	-0.458095
cg15748470	ZNF486	1.12453e-42	-0.803954
cg15754153	PLEKHH2	1.46514e-18	-0.501856
cg15758138	DYRK1B	1.96307e-22	-0.558696
cg15759056	ABCB1	4.76418e-16	-0.461966
cg15792252	DZIP1	2.89297e-16	-0.465519
cg15801215	L3MBTL3	3.13422e-17	-0.481077
cg15803765	KLHL24	1.56489e-15	-0.453402
cg15805162	ZNF682	3.60212e-28	-0.635302
cg15816080	TPST1	9.62071e-20	-0.51975
cg15833339	ODF2L	3.8562e-20	-0.525645
cg15860013	FAIM	2.22726e-19	-0.514289
cg15873303	H2AFJ	5.85254e-21	-0.537634
cg15875120	FAM188A	1.73677e-23	-0.573359
cg15878317	NMNAT3	4.80175e-22	-0.55321
cg15881906	DUSP5	1.96099e-20	-0.52997
cg15900980	GPX1	7.61198e-16	-0.458608
cg15901804	EDC3	1.0222e-17	-0.488763
cg15916166	FAIM	4.86674e-17	-0.478031
cg15921240	ZNF141	4.46246e-41	-0.786631
cg15951557	GFRA3	1.98647e-15	-0.451668
cg15970156	ZNF280B	2.09531e-37	-0.745826
cg15979098	ZNF615	1.81574e-28	-0.63908
cg15979839	MTX3	6.19863e-27	-0.619425
cg15983584	TPD52L1	1.59573e-17	-0.48572
cg15996043	SMOC1	4.61781e-26	-0.608029
cg16019898	TAF7	4.89455e-18	-0.493761
cg16039071	C6orf223	2.52578e-16	-0.466481
cg16088692	PPIG	3.58582e-15	-0.447349
cg16121470	ELAC1	1.48009e-17	-0.486235
cg16132520	AKR1B1	4.94507e-23	-0.56707
cg16150677	RIN3	1.61301e-17	-0.485646
cg16187092	ZNF544	7.6996e-29	-0.643787
cg16188681	MRI1	3.80039e-20	-0.525738
cg16213375	FADS1	9.20259e-29	-0.642811
cg16246961	ZNF256	5.70051e-55	-0.930046
cg16253412	TPST1	1.7059e-24	-0.587117
cg16288248	ABCB1	1.10856e-15	-0.455899
cg16295725	ZNF518B	1.79695e-51	-0.895295
cg16328106	C2orf74	1.05186e-41	-0.793462
cg16343533	SULF2	1.8739e-16	-0.468593
cg16348385	YPEL3	4.51212e-16	-0.462354
cg16354296	DUSP5	1.90087e-16	-0.468492
cg16401346	MEX3C	4.31501e-18	-0.494612
cg16410656	LDLRAD3	1.29201e-17	-0.487165
cg16412592	MLYCD	1.27898e-22	-0.561309
cg16424326	SLC36A4	5.27179e-23	-0.566683
cg16425038	REC8	1.13901e-50	-0.887214
cg16433211	EPM2AIP1	2.70632e-51	-0.893507
cg16439198	CYP1B1	1.10916e-21	-0.548034
cg16469386	SLC38A1	7.5081e-19	-0.506297
cg16477187	PPIC	2.89597e-31	-0.673812
cg16480692	ZNF75A	2.04692e-29	-0.651005
cg16487825	L3MBTL3	1.62165e-17	-0.48561
cg16490692	GGT7	1.34779e-39	-0.77036
cg16496687	B3GALNT1	6.72264e-29	-0.644529
cg16496895	TTC14	3.55379e-32	-0.684841
cg16497424	PAOX	3.2492e-15	-0.448072
cg16544887	CYP2R1	9.87101e-18	-0.489001
cg16551261	LRRC6	6.21642e-17	-0.476329
cg16551483	ZFP3	2.10141e-43	-0.811766
cg16557944	GPX7	2.77111e-29	-0.64936
cg16560309	ERBB2IP	3.65321e-17	-0.480018
cg16573701	ESD	2.21534e-27	-0.625202
cg16576620	FADS2	2.88723e-16	-0.465533
cg16580934	ZNF350	3.75272e-47	-0.851216
cg16588137	SLC25A4	2.39388e-15	-0.450308
cg16619071	ZNF649	1.5541e-39	-0.769675
cg16627395	MLF1	3.38347e-42	-0.798796
cg16632280	LTBP3	1.93385e-19	-0.515211
cg16637178	ESYT3	1.0023e-16	-0.472993
cg16644177	ZNF134	1.32387e-61	-0.993958
cg16646909	ZNF790	1.77208e-17	-0.485002
cg16658737	ZNF529	1.25819e-35	-0.725496
cg16697731	ZNF549	9.58033e-55	-0.92783
cg16699331	SLC25A46	4.23716e-24	-0.581754
cg16718942	FAM179B	2.81997e-18	-0.497475
cg16719517	CBR1	1.72371e-22	-0.55949
cg16722964	ZNF470	1.37666e-45	-0.834896
cg16732469	ZFP3	2.61003e-51	-0.893665
cg16746462	LNPEP	2.52912e-16	-0.466472
cg16753409	NEU1	1.0597e-32	-0.691143
cg16761035	SGCE	1.13225e-15	-0.455746
cg16763192	CPPED1	1.22639e-17	-0.487521
cg16764580	MLH1	1.94146e-50	-0.884872
cg16795898	ZNF140	7.48433e-25	-0.591941
cg16800851	L3MBTL3	6.39885e-23	-0.565512
cg16801720	PPP1R9A	1.20096e-35	-0.72573
cg16802027	CYP2R1	8.58285e-20	-0.520489
cg16821992	TRPS1	4.05258e-31	-0.672033
cg16832267	KCNS3	4.30442e-18	-0.494628
cg16837525	DYRK1A	2.86208e-16	-0.465595
cg16842053	CARD11	1.74384e-25	-0.600396
cg16848116	ZNF304	2.94861e-29	-0.649023
cg16848624	ADCY1	2.88207e-15	-0.448951
cg16863447	TMEM117	1.78539e-16	-0.468934
cg16863634	ZNF599	1.16563e-18	-0.503379
cg16864139	PLEKHH2	1.34666e-15	-0.454491
cg16872560	PPP1R9A	1.20831e-47	-0.856309
cg16874442	TUSC1	1.17445e-25	-0.602675
cg16878641	NME3	2.39577e-17	-0.48293
cg16882226	CHST10	1.35562e-47	-0.855793
cg16885608	ZNF260	1.0702e-30	-0.666873
cg16899598	ZNF133	1.30272e-15	-0.454731
cg16920551	ACSL5	5.85832e-19	-0.507937
cg16924702	EPB41L3	8.77269e-17	-0.473925
cg16931825	TCEA2	3.47591e-34	-0.70872
cg16964348	NPY	2.24142e-16	-0.467327
cg16969623	ZNF331	1.42009e-25	-0.601581
cg16974909	WDR17	8.8908e-17	-0.473832
cg16977510	ZNF717	1.32935e-35	-0.72522
cg16998490	AZIN1	7.79378e-16	-0.458438
cg17009433	GLDC	5.89272e-16	-0.460445
cg17012202	NEU1	3.06575e-50	-0.882863
cg17012575	HYLS1	1.85426e-24	-0.586627
cg17015511	RDX	3.53367e-16	-0.464097
cg17019292	MARVELD2	4.30368e-18	-0.494629
cg17024258	VANGL2	4.19356e-23	-0.568064
cg17034088	PPP1R9A	5.28138e-47	-0.849677
cg17077776	SLC25A46	1.66558e-24	-0.587258
cg17093809	TPD52L1	2.32069e-18	-0.498782
cg17120637	ADAL	3.36327e-16	-0.464448
cg17132124	KLHDC9	1.01867e-26	-0.616621
cg17136126	ZNF71	9.21243e-39	-0.76108
cg17136810	STARD3NL	6.19058e-40	-0.774095
cg17149644	ST3GAL4	1.51925e-31	-0.677217
cg17150246	KLHDC9	9.57889e-18	-0.489206
cg17164747	CCDC149	1.3286e-23	-0.574961
cg17169289	ZNF665	2.85657e-28	-0.636583
cg17178888	CCNJL	2.48993e-16	-0.466583
cg17185401	AMIGO1	1.36538e-21	-0.546744
cg17185953	ECHDC2	1.43975e-30	-0.665291
cg17236067	GALNT11	4.63332e-15	-0.445464
cg17246140	HAAO	5.5598e-22	-0.552306
cg17250302	DCHS1	6.08542e-18	-0.492287
cg17271561	ZNF610	3.075e-21	-0.541678
cg17272620	LRG1	8.95195e-17	-0.473784
cg17296166	PNMAL1	1.70508e-15	-0.452779
cg17296482	CCND2	6.97699e-19	-0.506783
cg17323409	WASF3	2.51171e-21	-0.542944
cg17327401	CPE	4.89266e-15	-0.445063
cg17332326	ZNF793	1.04515e-34	-0.714827
cg17332573	HIST1H2BH	5.19316e-25	-0.594071
cg17334978	ZNF141	1.58995e-41	-0.791513
cg17381565	CTSF	4.46004e-38	-0.753406
cg17428324	ZNF614	5.66543e-33	-0.694388
cg17432453	HIST1H3C	5.33597e-20	-0.523557
cg17445145	ZNF141	1.49695e-24	-0.587885
cg17457986	HOXB13	8.96228e-19	-0.505125
cg17462165	HOXB13	2.94261e-20	-0.527378
cg17468987	HOXB7	2.70034e-33	-0.698214
cg17476421	ZNF14	9.47221e-29	-0.642653
cg17494781	HSPA1A	1.23852e-36	-0.737054
cg17498615	MBNL2	1.05757e-17	-0.488531
cg17508025	KBTBD11	1.02384e-15	-0.456473
cg17512779	CNOT7	4.12511e-22	-0.554144
cg17524637	ZNF518B	1.43813e-45	-0.834697
cg17528648	OSMR	4.03672e-21	-0.539971
cg17549366	IFT88	3.71155e-15	-0.447096
cg17554814	GNPDA2	1.18832e-17	-0.487736
cg17558973	C5orf42	5.39396e-26	-0.60714
cg17582259	ZNF830	3.4791e-29	-0.648123
cg17585343	HSD17B12	9.92013e-34	-0.70336
cg17592734	ZNF175	5.72097e-21	-0.537778
cg17615007	ZNF134	7.39877e-63	-1.00577
cg17621259	MLH1	3.76375e-71	-1.08219
cg17641046	MLH1	1.1935e-56	-0.946454
cg17655978	ZNF134	4.22452e-64	-1.01742
cg17660078	PFN2	8.46188e-17	-0.474177
cg17679104	STK33	3.85957e-19	-0.510686
cg17683336	KANK2	2.76644e-17	-0.481939
cg17683390	CLDN3	1.31362e-46	-0.845563
cg17701373	SGCE	1.41363e-19	-0.517252
cg17707984	NEU1	1.3916e-48	-0.86597
cg17726022	SLC38A1	1.35503e-17	-0.486839
cg17730484	DTX3	4.03188e-34	-0.707964
cg17735320	PAOX	4.43478e-17	-0.478675
cg17740950	ZNF343	3.73021e-15	-0.447059
cg17769463	ZNF345	6.76485e-25	-0.592531
cg17771737	ZNF682	8.42018e-25	-0.591253
cg17775332	DYRK1B	3.77716e-30	-0.660127
cg17778441	ZNF570	5.40743e-40	-0.774743
cg17780956	MAP9	1.08317e-45	-0.835989
cg17793819	ZHX2	1.24696e-22	-0.561463
cg17795789	FUT10	1.55145e-15	-0.453465
cg17807528	EIF5A2	4.83078e-19	-0.509209
cg17818724	RRAS2	6.96418e-29	-0.644336
cg17819963	PAOX	9.36661e-16	-0.457115
cg17826989	FAM103A1	2.95959e-15	-0.448757
cg17838765	ALKBH3	1.82783e-47	-0.854451
cg17842354	SPAG16	7.82005e-29	-0.643702
cg17846334	KCNG1	3.0678e-22	-0.555963
cg17849956	ZNF304	3.38642e-26	-0.609799
cg17853707	ZNF91	8.97523e-17	-0.473766
cg17859835	ZNF615	4.43827e-24	-0.58148
cg17861295	ZNF879	3.77402e-40	-0.776464
cg17891194	NMB	3.67212e-16	-0.463823
cg17895310	ZNF32	1.70455e-17	-0.485268
cg17904997	ZNF229	1.28315e-22	-0.561289
cg17909311	ZNF160	1.6217e-33	-0.700837
cg17913259	ZNF501	2.01767e-17	-0.484111
cg17929951	CD40	4.69352e-28	-0.633838
cg17932631	ITPRIPL1	6.76782e-16	-0.459452
cg17935217	CLIC6	3.71676e-36	-0.731591
cg17956609	ALKBH3	6.3974e-59	-0.968388
cg17958423	ZNF215	2.04393e-25	-0.599479
cg17960727	HYLS1	2.78432e-25	-0.597691
cg18003762	SCRN1	6.5582e-22	-0.551287
cg18010762	FAM188A	1.7508e-19	-0.515859
cg18023401	ZNF572	3.81025e-19	-0.510771
cg18029521	ZNF420	1.42671e-28	-0.640405
cg18031008	MRPS21	1.71329e-20	-0.530831
cg18036710	DYRK1B	2.50789e-29	-0.649903
cg18044663	GFRA1	4.7882e-16	-0.46193
cg18052606	MBNL2	6.79268e-17	-0.475711
cg18065361	ADHFE1	7.92633e-26	-0.604934
cg18072871	ADM2	1.45062e-17	-0.486373
cg18105335	ZNF260	6.33685e-29	-0.644852
cg18108008	BMP8B	4.49147e-16	-0.462387
cg18113994	ZNF134	1.6279e-58	-0.964491
cg18116154	NMNAT3	7.66746e-22	-0.550321
cg18125479	PYGL	2.55704e-16	-0.466394
cg18139900	ZNF140	2.05399e-23	-0.572355
cg18145047	TAF7	2.4188e-15	-0.450232
cg18146843	FAM159A	5.22628e-17	-0.477535
cg18158151	C2orf74	3.42021e-41	-0.787891
cg18167179	ACOT4	2.01464e-17	-0.484121
cg18181323	PRDM5	6.59354e-36	-0.72873
cg18206459	KLF7	3.78281e-33	-0.696475
cg18212955	ZNF160	6.53663e-35	-0.717202
cg18213979	RNF135	7.39557e-16	-0.458815
cg18217145	BMP8B	5.08776e-17	-0.477722
cg18222083	TMEM106A	5.54738e-25	-0.593687
cg18233405	TSPYL5	1.54536e-44	-0.823825
cg18244915	ZNF569	4.01313e-40	-0.776171
cg18258770	SNCA	3.61334e-16	-0.463938
cg18281743	STC2	1.50572e-17	-0.486118
cg18320188	MLH1	6.59318e-23	-0.565331
cg18335176	TBCEL	8.24575e-30	-0.655925
cg18354948	PTPN13	6.82801e-19	-0.506926
cg18369007	ZMYM6	6.72942e-18	-0.491605
cg18379413	ZNF175	4.51264e-30	-0.659171
cg18379624	COG3	1.68289e-19	-0.516117
cg18387085	ZADH2	6.01587e-17	-0.476557
cg18398058	VANGL2	2.09557e-28	-0.638291
cg18411550	L3MBTL3	9.48807e-20	-0.51984
cg18416881	AKR1B1	2.19104e-21	-0.543797
cg18417423	ELOVL4	2.87029e-15	-0.448981
cg18420512	SMO	3.11979e-38	-0.75515
cg18442524	GFRA3	1.35465e-18	-0.502379
cg18443378	WDR17	3.61703e-18	-0.495801
cg18464001	KDSR	1.48129e-16	-0.47025
cg18464790	CASP8AP2	2.14305e-22	-0.55816
cg18466674	HSPA1A	2.88762e-37	-0.744248
cg18493027	SMOC1	1.46205e-24	-0.588023
cg18503381	ZNF211	1.61893e-22	-0.559873
cg18530189	BBS10	1.31971e-38	-0.759336
cg18533833	CHFR	3.19234e-59	-0.971282
cg18556179	SLC46A3	9.327e-23	-0.563228
cg18564099	ELOVL5	1.52181e-26	-0.614348
cg18576158	ZNF264	1.97521e-19	-0.515073
cg18608498	ATAD1	2.5098e-27	-0.624503
cg18611668	LYSMD3	4.26553e-15	-0.446073
cg18618355	ZNF599	3.63684e-16	-0.463892
cg18631292	MRI1	4.45727e-22	-0.553668
cg18649979	ZNF429	5.52173e-18	-0.492945
cg18669346	PXMP4	1.18795e-17	-0.487738
cg18671199	ZNF600	4.26987e-16	-0.462748
cg18682423	SLC46A3	8.8699e-19	-0.505193
cg18692382	DYRK1B	1.13846e-27	-0.628918
cg18703903	ZNF615	2.86392e-20	-0.527551
cg18708075	ZNF175	3.32094e-26	-0.609911
cg18729308	AADAT	5.51381e-24	-0.580194
cg18763720	DYRK1B	6.22594e-30	-0.657439
cg18764015	SPAG16	7.08718e-34	-0.705082
cg18765463	ZNF701	1.1543e-35	-0.725928
cg18781240	WASF3	8.41916e-33	-0.692336
cg18794854	CPNE8	2.92327e-20	-0.52742
cg18795809	ZNF518B	1.9059e-44	-0.82286
cg18798995	L3MBTL3	8.32737e-19	-0.505612
cg18807071	ZDBF2	7.48852e-23	-0.56456
cg18815343	ZSCAN12	1.00254e-15	-0.456624
cg18819818	PTEN	3.39109e-19	-0.511536
cg18846140	HSPA1A	1.63266e-30	-0.664619
cg18851831	DYRK1B	1.10993e-27	-0.629059
cg18857159	ZNF394	1.25665e-15	-0.454992
cg18870712	ZNF551	3.40419e-18	-0.496209
cg18875716	ZNF43	9.10608e-51	-0.888196
cg18876786	ZNF790	1.36188e-28	-0.640661
cg18882201	ZNF260	2.73097e-27	-0.62403
cg18892169	CTSS	3.42056e-17	-0.480473
cg18892461	ZNF529	8.42519e-31	-0.668147
cg18914514	GREB1L	1.77169e-21	-0.545122
cg18933494	STK33	3.54871e-15	-0.447426
cg18952098	CROT	3.18489e-15	-0.448219
cg18953873	PTEN	1.28895e-26	-0.615289
cg18977999	HOXA11	6.03484e-15	-0.443513
cg18992706	CCDC122	1.57524e-22	-0.56004
cg19006507	ZNF211	3.24284e-23	-0.569613
cg19015909	SMO	5.70141e-28	-0.632761
cg19036153	NEU1	1.26731e-51	-0.896818
cg19037555	ESD	1.20383e-28	-0.641338
cg19063564	ZNF43	5.03791e-45	-0.828968
cg19081437	HOXB4	3.01675e-30	-0.661333
cg19083779	PRKAA2	1.68922e-20	-0.530921
cg19132762	EPM2AIP1	1.5276e-52	-0.906013
cg19167683	SLC43A3	2.52212e-18	-0.498224
cg19208331	MLH1	2.14786e-78	-1.14679
cg19217692	DTX3	4.11971e-23	-0.568171
cg19221959	PPP1R9A	1.96222e-38	-0.757408
cg19236679	GFRA1	8.8468e-16	-0.457526
cg19241689	B3GALT4	1.93653e-17	-0.484393
cg19247350	HIST1H2BH	1.76486e-24	-0.586918
cg19272617	SULF2	3.89623e-16	-0.463401
cg19283506	CHST10	3.30576e-48	-0.862111
cg19284575	F11R	1.11899e-18	-0.503651
cg19285688	ANTXR2	9.68333e-18	-0.489132
cg19294653	PRDM5	1.24594e-36	-0.737024
cg19306496	ZNF420	3.87193e-32	-0.684392
cg19311812	TAF7	3.49547e-22	-0.555162
cg19313015	CHFR	1.61144e-61	-0.99315
cg19327341	PAIP2B	3.00343e-36	-0.732653
cg19336959	TMEM176B	1.37155e-18	-0.502296
cg19346371	TBX3	1.4788e-17	-0.486241
cg19357416	LAPTM4B	2.66958e-24	-0.584482
cg19361542	ZNF675	1.82338e-33	-0.700235
cg19370980	PPP1R9A	4.40684e-34	-0.70751
cg19378036	HNF1B	1.3557e-18	-0.502374
cg19381780	ZFP30	5.29328e-30	-0.658313
cg19429466	PTPN13	9.92865e-19	-0.504445
cg19429607	ZNF813	4.21065e-16	-0.462848
cg19444950	TTC14	3.09001e-35	-0.720982
cg19452782	SENP7	4.60809e-17	-0.47841
cg19459834	DHX36	1.92435e-23	-0.572745
cg19494010	SEMA6A	1.20837e-17	-0.487622
cg19498319	TSPAN13	2.15295e-16	-0.467612
cg19499776	ZNF525	5.43708e-29	-0.645689
cg19508683	ZNF302	3.01759e-18	-0.49702
cg19512521	SLC22A17	5.51619e-19	-0.508335
cg19514928	TMEM56	9.57575e-17	-0.473312
cg19548479	TMEM106A	1.71735e-26	-0.613662
cg19557340	NBEA	1.82676e-15	-0.452278
cg19559519	HOXA13	2.98083e-16	-0.465306
cg19587226	PHYH	4.15928e-17	-0.47912
cg19597776	TCF4	1.88918e-17	-0.484563
cg19598514	ANO9	5.84511e-17	-0.476757
cg19599002	ZNF681	1.34032e-25	-0.601914
cg19601447	PAOX	3.12261e-16	-0.464976
cg19613194	NBEA	3.94025e-15	-0.446657
cg19639184	ANO5	1.18188e-17	-0.487773
cg19664267	B3GALT4	3.72118e-20	-0.525873
cg19670286	GFRA3	2.13014e-16	-0.467687
[truncated: 794 more rows]

## Sheet: Sheet3
Table S3. List of MIRcor genes.
miRNA	Gene Symbol	P-value	Fisher’s Z-transformed correlation coefficient
hsa-let-7a-3p	CREBRF	4.00899e-18	-0.495108
hsa-let-7a-3p	KLHL15	2.44938e-09	-0.336806
hsa-let-7a-3p	MBNL1	5.87533e-12	-0.389823
hsa-let-7a-3p	PAPOLG	4.07026e-11	-0.373532
hsa-let-7a-3p	RNF11	5.39649e-08	-0.306565
hsa-let-7a-3p	RORA	2.19565e-08	-0.315622
hsa-let-7a-3p	VEZF1	2.27748e-07	-0.29155
hsa-let-7a-5p	NME4	7.95181e-08	-0.302588
hsa-let-7c-3p	HMGXB4	6.43867e-09	-0.327619
hsa-let-7c-3p	HNRNPU	4.56337e-08	-0.308272
hsa-let-7c-3p	PKN2	3.08983e-12	-0.395102
hsa-let-7c-5p	AP1S1	7.74873e-09	-0.325833
hsa-let-7c-5p	CCNF	5.77569e-12	-0.389964
hsa-let-7c-5p	DNA2	7.40435e-09	-0.326272
hsa-let-7c-5p	ESPL1	1.4306e-13	-0.419547
hsa-let-7c-5p	HMGA1	4.84258e-10	-0.351737
hsa-let-7c-5p	MAPK6	9.78705e-11	-0.36594
hsa-let-7c-5p	RRM2	4.80949e-21	-0.53887
hsa-let-7c-5p	TMED5	7.29441e-10	-0.348017
hsa-let-7d-5p	CRY2	5.641e-08	-0.306113
hsa-let-7d-5p	KLHDC8B	8.33873e-08	-0.302097
hsa-let-7d-5p	TGFBR3	4.7673e-17	-0.478174
hsa-let-7f-1-3p	CREBRF	3.71136e-10	-0.354135
hsa-let-7f-1-3p	RNF11	2.2532e-09	-0.337589
hsa-let-7g-3p	FKBP14	6.57565e-08	-0.304543
hsa-let-7g-5p	TGFBR1	1.46592e-09	-0.341596
hsa-let-7g-5p	TGFBR3	1.44025e-10	-0.362553
hsa-mir-103a-2-5p	BMPR2	9.25791e-09	-0.324109
hsa-mir-103a-3p	FGF2	2.34741e-14	-0.433369
hsa-mir-103a-3p	PDK4	1.1464e-07	-0.298791
hsa-mir-103a-3p	RUNX1T1	8.25274e-12	-0.387006
hsa-mir-103a-3p	SH3BP5	4.33585e-12	-0.392327
hsa-mir-103a-3p	SUN2	2.17604e-11	-0.378869
hsa-mir-103a-3p	VCAN	6.56006e-09	-0.32744
hsa-mir-106a-5p	ZBTB4	4.13239e-09	-0.331862
hsa-mir-106b-5p	ABCA1	5.61499e-13	-0.408825
hsa-mir-106b-5p	AKTIP	4.25176e-08	-0.308989
hsa-mir-106b-5p	ANKRD50	1.43676e-13	-0.419513
hsa-mir-106b-5p	ARHGAP1	6.88612e-21	-0.536609
hsa-mir-106b-5p	ATL3	4.20594e-21	-0.539713
hsa-mir-106b-5p	BBX	2.00037e-09	-0.338702
hsa-mir-106b-5p	BICD2	2.89353e-08	-0.312867
hsa-mir-106b-5p	BMPR2	5.70147e-15	-0.443934
hsa-mir-106b-5p	BNIP2	1.35648e-08	-0.320379
hsa-mir-106b-5p	C14orf28	6.79245e-20	-0.522001
hsa-mir-106b-5p	CADM2	4.21995e-17	-0.47902
hsa-mir-106b-5p	CCSER2	1.99686e-25	-0.599614
hsa-mir-106b-5p	CFL2	4.22991e-30	-0.659519
hsa-mir-106b-5p	CHD9	2.44534e-12	-0.397009
hsa-mir-106b-5p	CHIC1	3.16587e-08	-0.311964
hsa-mir-106b-5p	CLIP4	8.3788e-21	-0.535369
hsa-mir-106b-5p	CRY2	2.35181e-15	-0.450437
hsa-mir-106b-5p	CYBRD1	3.99518e-32	-0.684229
hsa-mir-106b-5p	DPYSL2	1.35065e-14	-0.437521
hsa-mir-106b-5p	DYNC1LI2	6.23732e-15	-0.443269
hsa-mir-106b-5p	EFCAB14	5.94738e-08	-0.305572
hsa-mir-106b-5p	ELK3	6.43351e-18	-0.49191
hsa-mir-106b-5p	EZH1	1.49536e-24	-0.587891
hsa-mir-106b-5p	FAM129A	8.57344e-43	-0.805221
hsa-mir-106b-5p	FBXL5	2.36902e-14	-0.4333
hsa-mir-106b-5p	FBXO31	6.59767e-11	-0.369369
hsa-mir-106b-5p	FCHO2	2.21363e-07	-0.291853
hsa-mir-106b-5p	FOXJ2	3.33683e-11	-0.375232
hsa-mir-106b-5p	FRMD6	6.45413e-29	-0.644752
hsa-mir-106b-5p	FYCO1	1.0542e-41	-0.793451
hsa-mir-106b-5p	GAB1	1.13982e-11	-0.384313
hsa-mir-106b-5p	GID4	5.8554e-10	-0.350017
hsa-mir-106b-5p	GNB5	6.07244e-08	-0.305359
hsa-mir-106b-5p	JAK1	1.9941e-08	-0.316578
hsa-mir-106b-5p	KAT2B	9.68419e-19	-0.504611
hsa-mir-106b-5p	KATNAL1	2.92467e-22	-0.556256
hsa-mir-106b-5p	KIAA0513	3.37668e-14	-0.430619
hsa-mir-106b-5p	KLF10	5.45431e-16	-0.460999
hsa-mir-106b-5p	KLHL20	1.6965e-10	-0.361109
hsa-mir-106b-5p	LAPTM4A	1.33406e-12	-0.401912
hsa-mir-106b-5p	MAP3K3	9.05632e-24	-0.577246
hsa-mir-106b-5p	MCC	6.92285e-25	-0.592396
hsa-mir-106b-5p	MMP2	8.78241e-12	-0.386489
hsa-mir-106b-5p	MTMR3	6.95149e-11	-0.368916
hsa-mir-106b-5p	NACC2	5.68883e-29	-0.645441
hsa-mir-106b-5p	NIN	7.34843e-11	-0.368435
hsa-mir-106b-5p	NKIRAS1	5.68237e-10	-0.350289
hsa-mir-106b-5p	OSTM1	3.4473e-16	-0.464273
hsa-mir-106b-5p	PAFAH1B1	5.61546e-09	-0.328933
hsa-mir-106b-5p	PIP4K2A	1.71337e-17	-0.485233
hsa-mir-106b-5p	PKD2	1.30013e-31	-0.678038
hsa-mir-106b-5p	PLEKHO2	1.29058e-12	-0.402178
hsa-mir-106b-5p	PTGFRN	2.02739e-20	-0.529758
hsa-mir-106b-5p	PURA	9.50344e-17	-0.473365
hsa-mir-106b-5p	RBL2	2.10728e-09	-0.338216
hsa-mir-106b-5p	REEP3	1.12042e-11	-0.384456
hsa-mir-106b-5p	RGMB	7.4655e-32	-0.680953
hsa-mir-106b-5p	RORA	1.63706e-14	-0.43608
hsa-mir-106b-5p	SACS	7.58201e-08	-0.303079
hsa-mir-106b-5p	SESN3	3.77888e-11	-0.374168
hsa-mir-106b-5p	SGTB	9.39343e-14	-0.422798
hsa-mir-106b-5p	SLAIN2	1.46976e-15	-0.453857
hsa-mir-106b-5p	SNTB2	3.2407e-13	-0.413163
hsa-mir-106b-5p	STAT3	8.27137e-09	-0.325201
hsa-mir-106b-5p	TANC1	7.42813e-12	-0.387881
hsa-mir-106b-5p	TGFBR2	1.27323e-14	-0.437962
hsa-mir-106b-5p	TMEM245	2.56627e-22	-0.557057
hsa-mir-106b-5p	TXNIP	2.12267e-24	-0.585832
hsa-mir-106b-5p	UBE2Q2	8.28093e-08	-0.302169
hsa-mir-106b-5p	ZBTB4	4.85577e-34	-0.707015
hsa-mir-106b-5p	ZNF532	5.3323e-12	-0.390623
hsa-mir-107	FGF2	2.83602e-17	-0.481767
hsa-mir-107	NOTCH2	2.28002e-07	-0.291538
hsa-mir-107	PIK3R1	1.3422e-07	-0.297142
hsa-mir-107	RIMS3	2.59285e-10	-0.357345
hsa-mir-107	RUNX1T1	2.31938e-18	-0.498786
hsa-mir-107	SUN2	4.88407e-09	-0.330269
hsa-mir-107	TGFBR3	1.28324e-11	-0.38332
hsa-mir-107	VCAN	4.79191e-08	-0.307775
hsa-mir-1248	NEGR1	5.88267e-08	-0.305684
hsa-mir-125b-2-3p	GMFB	1.91241e-08	-0.316993
hsa-mir-125b-5p	E2F2	3.22175e-12	-0.394761
hsa-mir-125b-5p	PPAT	1.29486e-11	-0.383244
hsa-mir-1266-5p	SV2B	3.29605e-09	-0.334007
hsa-mir-127-5p	LIN7C	3.14039e-13	-0.41341
hsa-mir-127-5p	SRSF11	1.32544e-10	-0.363284
hsa-mir-128-3p	FBLN5	4.69348e-17	-0.478282
hsa-mir-128-3p	ISL1	3.93455e-15	-0.446667
hsa-mir-128-3p	NTRK3	4.188e-11	-0.373287
hsa-mir-128-3p	PDE3A	2.97446e-13	-0.413837
hsa-mir-128-3p	SETD7	3.61891e-09	-0.333122
hsa-mir-128-3p	TXNIP	2.50795e-20	-0.5284
hsa-mir-128-3p	VEGFC	1.93936e-11	-0.379843
hsa-mir-128-3p	ZFP36L1	2.92497e-13	-0.413968
hsa-mir-1301-3p	MAGI2	1.52265e-10	-0.362063
hsa-mir-1301-3p	MBNL1	3.38708e-10	-0.354955
hsa-mir-130a-3p	ACBD5	6.86507e-09	-0.327002
hsa-mir-130a-3p	MMGT1	5.89657e-11	-0.370341
hsa-mir-130a-3p	RAB14	1.80475e-07	-0.294022
hsa-mir-130b-3p	ACVR1	6.55424e-12	-0.388918
hsa-mir-130b-3p	ARHGAP1	3.011e-18	-0.497035
hsa-mir-130b-3p	ARHGEF26	5.89303e-29	-0.645249
hsa-mir-130b-3p	CFL2	1.55027e-29	-0.652512
hsa-mir-130b-3p	CHIC1	1.14491e-10	-0.364568
hsa-mir-130b-3p	CLIP1	1.27166e-22	-0.561344
hsa-mir-130b-3p	DDX6	1.77896e-10	-0.360689
hsa-mir-130b-3p	DPYSL2	1.26717e-10	-0.363678
hsa-mir-130b-3p	DYNC1LI2	3.79493e-14	-0.429732
hsa-mir-130b-3p	EDN1	5.71111e-08	-0.305987
hsa-mir-130b-3p	ESR1	8.17551e-12	-0.387084
hsa-mir-130b-3p	FAT3	2.36572e-21	-0.543318
hsa-mir-130b-3p	HEG1	1.67576e-19	-0.516145
hsa-mir-130b-3p	HIVEP2	2.93065e-11	-0.37634
hsa-mir-130b-3p	KCTD20	2.17584e-09	-0.337916
hsa-mir-130b-3p	KIF13A	2.38669e-13	-0.415561
hsa-mir-130b-3p	MBNL1	1.19977e-23	-0.57557
hsa-mir-130b-3p	MCC	6.78533e-25	-0.592513
hsa-mir-130b-3p	NFIB	9.67984e-16	-0.456877
hsa-mir-130b-3p	PDGFRA	9.41578e-12	-0.385908
hsa-mir-130b-3p	PRUNE2	5.54358e-37	-0.741031
hsa-mir-130b-3p	PTEN	7.67522e-13	-0.406339
hsa-mir-130b-3p	RPS6KA5	8.20784e-13	-0.405804
hsa-mir-130b-3p	SECISBP2L	4.36404e-18	-0.494535
hsa-mir-130b-3p	SESTD1	1.53511e-12	-0.40078
hsa-mir-130b-3p	SLMAP	2.92988e-33	-0.697793
hsa-mir-130b-3p	SPG20	4.32801e-20	-0.524903
hsa-mir-130b-3p	STARD13	2.56681e-16	-0.466367
hsa-mir-130b-3p	TCF4	1.5212e-18	-0.501606
hsa-mir-130b-3p	TGFBR2	1.8298e-13	-0.417634
hsa-mir-130b-3p	TNRC6A	1.68264e-08	-0.318258
hsa-mir-130b-3p	TOM1L2	3.59449e-14	-0.430144
hsa-mir-130b-3p	TRPC3	1.839e-08	-0.31738
hsa-mir-130b-3p	ZBTB4	6.58678e-32	-0.68161
hsa-mir-130b-3p	ZMAT3	7.9753e-14	-0.424058
hsa-mir-130b-5p	CGNL1	1.21751e-12	-0.402647
hsa-mir-130b-5p	CRY2	4.72681e-09	-0.330581
hsa-mir-130b-5p	CYYR1	1.71664e-19	-0.515988
hsa-mir-130b-5p	DIO2	6.18407e-17	-0.476365
hsa-mir-130b-5p	NOTCH2	7.52163e-09	-0.326121
hsa-mir-130b-5p	PDE3A	7.21512e-27	-0.618569
hsa-mir-130b-5p	PLP1	2.62226e-25	-0.598038
hsa-mir-135b-5p	LZTS1	5.72806e-08	-0.305956
hsa-mir-135b-5p	TGFBR1	1.39872e-07	-0.296709
hsa-mir-1-3p	ADPGK	5.5393e-12	-0.390309
hsa-mir-1-3p	AP1S1	3.65125e-09	-0.333038
hsa-mir-1-3p	ATP6V1A	5.0034e-09	-0.330038
hsa-mir-1-3p	CD2AP	1.0418e-10	-0.365394
hsa-mir-1-3p	COIL	8.62041e-09	-0.324801
hsa-mir-1-3p	DHX15	2.62331e-14	-0.43253
hsa-mir-1-3p	GCH1	1.58696e-08	-0.318836
hsa-mir-1-3p	HNRNPU	1.34119e-10	-0.36318
hsa-mir-1-3p	HOOK1	7.00022e-14	-0.425059
hsa-mir-1-3p	HSP90B1	1.95452e-12	-0.398828
hsa-mir-1-3p	HSPD1	5.96069e-15	-0.443605
hsa-mir-1-3p	LRRC59	4.6266e-17	-0.478382
hsa-mir-1-3p	NUP50	2.43637e-13	-0.4154
hsa-mir-1-3p	NXT2	3.82532e-12	-0.393355
hsa-mir-1-3p	PDCD10	9.08845e-10	-0.346005
hsa-mir-1-3p	PGD	4.76751e-08	-0.307827
hsa-mir-1-3p	SLC25A22	1.60739e-12	-0.400409
hsa-mir-1-3p	SLC44A1	4.29683e-08	-0.308882
hsa-mir-1-3p	SMARCB1	2.56925e-07	-0.290262
hsa-mir-1-3p	SRSF9	9.93143e-15	-0.439816
hsa-mir-1-3p	TMEM68	4.06209e-10	-0.353323
hsa-mir-1-3p	TRA2B	4.16627e-10	-0.353094
hsa-mir-1-3p	TWF1	1.73859e-07	-0.294417
hsa-mir-1-3p	UHMK1	1.7397e-09	-0.340005
hsa-mir-1-3p	YWHAZ	2.75783e-12	-0.39603
hsa-mir-140-5p	TGFBR1	3.66547e-09	-0.333001
hsa-mir-140-5p	TSC22D2	1.04299e-07	-0.299776
hsa-mir-141-3p	BICD2	8.45805e-16	-0.45785
hsa-mir-141-3p	CCDC71L	1.07624e-09	-0.344452
hsa-mir-141-3p	EPHA7	5.01179e-37	-0.741529
hsa-mir-141-3p	KLF11	2.81992e-14	-0.431983
hsa-mir-141-3p	RAB8B	1.45165e-13	-0.419434
hsa-mir-141-3p	SEPT7	6.94627e-13	-0.407134
hsa-mir-141-3p	TFDP2	1.92889e-09	-0.339042
hsa-mir-141-3p	TGFB2	8.9045e-14	-0.42321
hsa-mir-141-3p	ZEB1	5.65308e-58	-0.959282
hsa-mir-141-3p	ZEB2	5.15592e-37	-0.741389
hsa-mir-142-3p	FBXO3	1.87609e-07	-0.293611
hsa-mir-142-3p	INPP5A	9.2259e-09	-0.324142
hsa-mir-142-3p	STRN3	4.32538e-10	-0.352757
hsa-mir-142-5p	LEPROT	4.88353e-08	-0.307583
hsa-mir-143-3p	GXYLT1	1.79069e-07	-0.294104
hsa-mir-143-3p	MYO6	6.40635e-08	-0.304811
hsa-mir-144-3p	FGF2	8.84555e-12	-0.386429
hsa-mir-144-3p	MBNL1	1.00592e-10	-0.3657
hsa-mir-144-3p	NR3C1	7.34686e-08	-0.303403
hsa-mir-144-5p	SYNPO2	1.60508e-12	-0.400421
hsa-mir-145-5p	ANKRD28	3.16899e-08	-0.311955
hsa-mir-145-5p	CBFB	7.5955e-14	-0.424432
hsa-mir-145-5p	IVNS1ABP	4.63204e-12	-0.391783
hsa-mir-145-5p	NRAS	2.15054e-10	-0.359009
hsa-mir-145-5p	NUFIP2	1.01695e-08	-0.323195
hsa-mir-145-5p	RPS6KB1	3.24084e-09	-0.334167
hsa-mir-145-5p	TPM3	1.66742e-14	-0.435942
hsa-mir-148a-3p	BMP3	3.06735e-15	-0.448495
hsa-mir-148a-3p	EOGT	1.57126e-21	-0.54587
hsa-mir-148a-3p	ERRFI1	4.32852e-08	-0.308808
hsa-mir-148a-3p	ITGA5	7.8365e-12	-0.387436
hsa-mir-148a-3p	NPTX1	3.79466e-15	-0.446933
hsa-mir-148a-3p	PRNP	1.91667e-13	-0.417273
hsa-mir-148a-3p	RAB12	2.09763e-12	-0.398255
hsa-mir-148a-3p	RASSF8	2.75907e-13	-0.414426
hsa-mir-148a-3p	SESTD1	6.98262e-10	-0.348415
hsa-mir-148a-5p	ID4	2.33816e-08	-0.314996
hsa-mir-148a-5p	RBM24	3.18084e-17	-0.480975
hsa-mir-148b-3p	BMP3	2.02612e-20	-0.529762
hsa-mir-148b-3p	DLG2	2.15582e-19	-0.514502
hsa-mir-148b-3p	EOGT	3.28971e-19	-0.511735
hsa-mir-148b-3p	ITGA5	8.86901e-15	-0.440658
hsa-mir-148b-3p	MARCH2	1.61622e-09	-0.34069
hsa-mir-148b-3p	NPTX1	6.16425e-12	-0.389426
hsa-mir-148b-3p	PRNP	1.51834e-12	-0.400869
hsa-mir-148b-3p	RAB12	2.79692e-13	-0.414319
hsa-mir-148b-3p	RTN4	1.43583e-12	-0.401319
hsa-mir-148b-3p	SESTD1	4.87692e-08	-0.307597
hsa-mir-148b-3p	STARD13	2.64737e-19	-0.513159
hsa-mir-148b-3p	TXNIP	2.26381e-11	-0.378534
hsa-mir-153-5p	KCNB1	8.69522e-08	-0.301664
hsa-mir-153-5p	THSD7A	5.82582e-09	-0.328581
hsa-mir-155-5p	C3orf18	5.50578e-09	-0.329122
hsa-mir-155-5p	GPM6B	4.32155e-08	-0.308824
hsa-mir-155-5p	MEIS1	5.38129e-09	-0.329342
hsa-mir-155-5p	RAB11FIP2	1.36681e-07	-0.296951
hsa-mir-155-5p	STRN3	7.68631e-14	-0.424341
hsa-mir-155-5p	TRPS1	1.92632e-07	-0.293331
hsa-mir-155-5p	VEZF1	6.81885e-09	-0.327067
hsa-mir-15a-5p	AKT3	8.65427e-26	-0.60443
hsa-mir-15a-5p	AMOTL1	7.68987e-22	-0.550303
hsa-mir-15a-5p	BACE1	9.98307e-17	-0.473021
hsa-mir-15a-5p	CREBRF	1.96123e-12	-0.3988
hsa-mir-15a-5p	CRIM1	3.35966e-12	-0.394418
hsa-mir-15a-5p	EZH1	1.35359e-15	-0.454454
hsa-mir-15a-5p	FGF2	6.93671e-20	-0.521865
hsa-mir-15a-5p	GABARAPL1	2.9002e-15	-0.448905
hsa-mir-15a-5p	KATNAL1	4.52844e-15	-0.445633
hsa-mir-15a-5p	LAMC1	5.32572e-08	-0.3067
hsa-mir-15a-5p	MKX	4.57851e-18	-0.494212
hsa-mir-15a-5p	MTFR1L	3.55006e-08	-0.310812
hsa-mir-15a-5p	NOTCH2	2.79651e-11	-0.376739
hsa-mir-15a-5p	PIK3R1	4.37792e-08	-0.308693
hsa-mir-15a-5p	PURA	2.77416e-11	-0.376807
hsa-mir-15a-5p	RAB9B	8.96041e-20	-0.52021
hsa-mir-15a-5p	RECK	8.95382e-23	-0.563476
hsa-mir-15a-5p	RUNX1T1	7.14435e-23	-0.564845
hsa-mir-15a-5p	SKI	8.5144e-09	-0.324921
hsa-mir-15a-5p	TGFBR3	4.08067e-16	-0.463071
hsa-mir-15a-5p	TMEM100	7.56194e-23	-0.5645
hsa-mir-15a-5p	TSPYL2	7.28377e-14	-0.424754
hsa-mir-15a-5p	ZFHX4	1.90511e-17	-0.484505
hsa-mir-15b-5p	AFF4	7.59434e-08	-0.303062
hsa-mir-15b-5p	AGO4	2.02364e-08	-0.316432
hsa-mir-15b-5p	AKT3	1.81929e-36	-0.735146
hsa-mir-15b-5p	AMOTL1	1.05646e-27	-0.629334
hsa-mir-15b-5p	ATG14	5.94332e-08	-0.305579
hsa-mir-15b-5p	BTG2	2.31768e-07	-0.291363
hsa-mir-15b-5p	C2orf42	9.90792e-08	-0.30031
hsa-mir-15b-5p	CBFA2T3	3.09611e-12	-0.395086
hsa-mir-15b-5p	CDK17	3.10835e-14	-0.431246
hsa-mir-15b-5p	CHIC1	5.5647e-11	-0.370841
hsa-mir-15b-5p	CPEB2	6.57775e-10	-0.348959
hsa-mir-15b-5p	CREBRF	1.96106e-25	-0.599718
hsa-mir-15b-5p	CRIM1	1.50368e-17	-0.486127
hsa-mir-15b-5p	CSDE1	1.9762e-08	-0.316668
hsa-mir-15b-5p	EZH1	1.04161e-24	-0.59001
hsa-mir-15b-5p	FBXL20	6.61253e-12	-0.388845
hsa-mir-15b-5p	FGF2	5.2641e-32	-0.682785
hsa-mir-15b-5p	GABARAPL1	2.474e-15	-0.450067
hsa-mir-15b-5p	GRAMD3	2.79135e-09	-0.335576
hsa-mir-15b-5p	HOXA3	1.28802e-12	-0.402194
hsa-mir-15b-5p	KATNAL1	1.09449e-22	-0.562256
hsa-mir-15b-5p	MKX	7.82285e-25	-0.591683
hsa-mir-15b-5p	MTFR1L	9.55396e-11	-0.36615
hsa-mir-15b-5p	MYO5A	3.28609e-08	-0.31159
hsa-mir-15b-5p	NOTCH2	1.89829e-11	-0.380024
hsa-mir-15b-5p	PAFAH1B1	6.05026e-08	-0.305397
hsa-mir-15b-5p	PIK3R1	5.12811e-14	-0.42744
hsa-mir-15b-5p	PLSCR4	3.62169e-34	-0.708511
hsa-mir-15b-5p	PPM1A	2.59032e-08	-0.313975
hsa-mir-15b-5p	PURA	8.527e-16	-0.457791
hsa-mir-15b-5p	RECK	4.97243e-30	-0.658649
hsa-mir-15b-5p	RUNX1T1	2.01786e-35	-0.723125
hsa-mir-15b-5p	SKI	9.84096e-14	-0.42244
hsa-mir-15b-5p	TBC1D20	6.71603e-08	-0.304326
hsa-mir-15b-5p	TGFBR3	5.0726e-22	-0.552872
hsa-mir-15b-5p	TLE4	3.15563e-12	-0.39493
hsa-mir-15b-5p	TMEM100	3.51831e-29	-0.648061
hsa-mir-15b-5p	TNRC6B	1.03407e-10	-0.365459
hsa-mir-15b-5p	ZFHX4	6.69097e-26	-0.605906
hsa-mir-16-1-3p	GNG12	9.45835e-09	-0.3239
hsa-mir-16-2-3p	AMOTL1	6.34868e-23	-0.565559
hsa-mir-16-2-3p	CTGF	2.17929e-12	-0.397945
hsa-mir-16-2-3p	PABPC4L	7.78164e-31	-0.66857
hsa-mir-16-5p	ACVR2A	1.91836e-08	-0.316962
hsa-mir-16-5p	AFF4	1.04628e-09	-0.344712
hsa-mir-16-5p	AGO4	3.39638e-11	-0.375081
hsa-mir-16-5p	AKT3	1.77377e-33	-0.700377
hsa-mir-16-5p	AMOTL1	6.57009e-25	-0.592701
hsa-mir-16-5p	ARMCX2	2.41375e-18	-0.498519
hsa-mir-16-5p	ASH1L	2.14209e-09	-0.338062
hsa-mir-16-5p	ATG14	5.2924e-12	-0.390685
hsa-mir-16-5p	C1orf21	1.1871e-10	-0.364251
hsa-mir-16-5p	CDK17	1.13507e-15	-0.455728
hsa-mir-16-5p	CHIC1	1.71275e-12	-0.399896
hsa-mir-16-5p	CPEB2	1.27035e-13	-0.420467
hsa-mir-16-5p	CREBRF	2.85371e-26	-0.610775
hsa-mir-16-5p	CRIM1	2.80126e-18	-0.49752
hsa-mir-16-5p	CSDE1	1.72922e-13	-0.418074
hsa-mir-16-5p	DIXDC1	9.48854e-46	-0.836592
hsa-mir-16-5p	DNAJB4	9.59022e-25	-0.590493
hsa-mir-16-5p	ENTPD1	1.23751e-17	-0.487459
hsa-mir-16-5p	EZH1	1.32863e-22	-0.561077
hsa-mir-16-5p	FAT3	1.98902e-21	-0.544401
hsa-mir-16-5p	FBXL20	1.03697e-12	-0.403935
hsa-mir-16-5p	FGF2	8.41009e-28	-0.630603
hsa-mir-16-5p	FGFR1	7.95693e-20	-0.520979
hsa-mir-16-5p	GABARAPL1	3.45224e-14	-0.430451
hsa-mir-16-5p	HOXA3	2.73036e-12	-0.396111
hsa-mir-16-5p	ITPR1	5.08878e-18	-0.493498
hsa-mir-16-5p	KATNAL1	1.63248e-25	-0.600777
hsa-mir-16-5p	KIF1B	1.56004e-08	-0.319004
hsa-mir-16-5p	KIF5A	6.60738e-10	-0.348918
hsa-mir-16-5p	KMT2A	5.50049e-12	-0.390367
hsa-mir-16-5p	LAMC1	8.23713e-11	-0.367443
hsa-mir-16-5p	LSM11	3.3505e-09	-0.333852
hsa-mir-16-5p	MAP4	1.62028e-13	-0.41858
hsa-mir-16-5p	MKX	3.67528e-26	-0.609332
hsa-mir-16-5p	MTFR1L	1.78044e-10	-0.360682
hsa-mir-16-5p	MTMR3	1.3943e-07	-0.296742
hsa-mir-16-5p	NISCH	7.49763e-10	-0.347766
hsa-mir-16-5p	NOTCH2	6.26766e-10	-0.349398
hsa-mir-16-5p	PAFAH1B1	1.81147e-08	-0.317529
hsa-mir-16-5p	PDK4	4.83834e-19	-0.509199
hsa-mir-16-5p	PDLIM5	3.4544e-12	-0.39419
hsa-mir-16-5p	PHC3	1.41883e-07	-0.296559
hsa-mir-16-5p	PIK3R1	9.17864e-14	-0.422977
hsa-mir-16-5p	PLSCR4	1.65013e-31	-0.676782
hsa-mir-16-5p	PPM1A	3.20537e-11	-0.375576
hsa-mir-16-5p	PRKAB2	5.29772e-14	-0.427191
hsa-mir-16-5p	PURA	3.8152e-20	-0.525713
hsa-mir-16-5p	RAB11FIP2	3.0045e-08	-0.31249
hsa-mir-16-5p	RAB23	4.12832e-35	-0.719522
hsa-mir-16-5p	RAB9B	1.04791e-32	-0.691201
hsa-mir-16-5p	RARB	1.67086e-07	-0.294837
hsa-mir-16-5p	RASSF2	2.48e-07	-0.29064
hsa-mir-16-5p	RECK	1.13492e-27	-0.628935
hsa-mir-16-5p	RNF217	2.38435e-25	-0.598589
hsa-mir-16-5p	RUNX1T1	1.24478e-34	-0.713941
hsa-mir-16-5p	SIPA1L2	3.0048e-09	-0.334882
hsa-mir-16-5p	SKI	2.30077e-09	-0.337393
hsa-mir-16-5p	SLC25A12	2.12097e-12	-0.398165
hsa-mir-16-5p	TBC1D20	3.07082e-08	-0.312271
hsa-mir-16-5p	TGFBR3	1.76968e-22	-0.559329
hsa-mir-16-5p	TLE4	9.48112e-11	-0.366217
hsa-mir-16-5p	TLK1	3.18508e-08	-0.311904
hsa-mir-16-5p	TMEM100	2.57678e-27	-0.624356
hsa-mir-16-5p	TMEM255A	1.07206e-07	-0.29949
hsa-mir-16-5p	TMEM43	1.4264e-24	-0.588168
hsa-mir-16-5p	TNRC6B	8.1652e-15	-0.441273
hsa-mir-16-5p	TPM2	8.00326e-29	-0.643575
hsa-mir-16-5p	TUBA1A	1.07235e-25	-0.603198
hsa-mir-16-5p	VCL	4.41024e-28	-0.634183
hsa-mir-16-5p	ZFHX3	1.16916e-18	-0.503359
hsa-mir-16-5p	ZFHX4	5.47543e-26	-0.607054
hsa-mir-16-5p	ZMAT3	8.26589e-10	-0.346874
hsa-mir-16-5p	ZNF449	8.12984e-09	-0.325369
hsa-mir-16-5p	ZNF704	1.02112e-07	-0.299997
hsa-mir-17-3p	ZNF423	1.41081e-18	-0.502108
hsa-mir-17-5p	ABCA1	7.39959e-13	-0.406631
hsa-mir-17-5p	ADARB1	1.1064e-15	-0.455913
hsa-mir-17-5p	ANKRD50	1.42102e-10	-0.362671
hsa-mir-17-5p	ARHGAP1	8.65262e-25	-0.591094
hsa-mir-17-5p	ATL3	4.57225e-16	-0.46226
hsa-mir-17-5p	BMPR2	1.0451e-13	-0.421976
hsa-mir-17-5p	C14orf28	8.16134e-15	-0.441276
hsa-mir-17-5p	CADM2	4.96311e-14	-0.427689
hsa-mir-17-5p	CCSER2	2.8509e-20	-0.52758
hsa-mir-17-5p	CERCAM	2.29456e-07	-0.29147
hsa-mir-17-5p	CFL2	1.93722e-23	-0.572705
hsa-mir-17-5p	CHD9	1.61442e-08	-0.318667
hsa-mir-17-5p	CHIC1	4.24798e-08	-0.308998
hsa-mir-17-5p	CLIP4	3.14299e-27	-0.623243
hsa-mir-17-5p	CRY2	7.10481e-15	-0.442305
hsa-mir-17-5p	CYBRD1	1.41054e-36	-0.736409
hsa-mir-17-5p	DYNC1LI2	9.42581e-09	-0.323934
hsa-mir-17-5p	EFCAB14	6.01168e-10	-0.349777
hsa-mir-17-5p	EZH1	4.06808e-22	-0.55423
hsa-mir-17-5p	FAM129A	1.00689e-44	-0.825793
hsa-mir-17-5p	FAXC	1.63236e-13	-0.418522
hsa-mir-17-5p	FBXL5	5.29198e-17	-0.477449
hsa-mir-17-5p	FOXJ2	2.42173e-10	-0.357953
hsa-mir-17-5p	FRMD6	1.52403e-26	-0.61434
hsa-mir-17-5p	FYCO1	8.13113e-33	-0.692517
hsa-mir-17-5p	GAB1	6.515e-11	-0.369478
hsa-mir-17-5p	GNB5	1.81451e-12	-0.399429
hsa-mir-17-5p	JAK1	5.72117e-10	-0.350227
hsa-mir-17-5p	KAT2B	2.96266e-19	-0.512422
hsa-mir-17-5p	KATNAL1	1.13022e-18	-0.503584
hsa-mir-17-5p	KIAA0513	3.35403e-22	-0.555416
hsa-mir-17-5p	KIAA1191	2.57093e-07	-0.290255
hsa-mir-17-5p	KLF10	9.68662e-16	-0.456872
hsa-mir-17-5p	KLHL20	1.49959e-08	-0.319393
hsa-mir-17-5p	LAPTM4A	1.18676e-10	-0.364254
hsa-mir-17-5p	MAP3K12	3.16032e-17	-0.48102
hsa-mir-17-5p	MAP3K3	2.31789e-29	-0.650331
hsa-mir-17-5p	MAPRE3	1.15901e-08	-0.32192
hsa-mir-17-5p	MCC	1.24521e-26	-0.615485
hsa-mir-17-5p	MMP2	9.45648e-14	-0.422747
hsa-mir-17-5p	MTMR3	2.05337e-08	-0.316288
hsa-mir-17-5p	NACC2	6.35067e-21	-0.537119
hsa-mir-17-5p	NAGK	5.47676e-09	-0.329173
hsa-mir-17-5p	NKIRAS1	2.49093e-07	-0.290593
hsa-mir-17-5p	NPAS3	3.5254e-10	-0.354596
hsa-mir-17-5p	OSTM1	7.35353e-14	-0.424681
hsa-mir-17-5p	PAFAH1B1	2.56322e-07	-0.290287
hsa-mir-17-5p	PDLIM5	1.98614e-07	-0.293006
hsa-mir-17-5p	PIP4K2A	2.29373e-20	-0.52897
hsa-mir-17-5p	PKD2	1.02631e-27	-0.629495
hsa-mir-17-5p	PLEKHO2	6.66859e-13	-0.407459
hsa-mir-17-5p	PTGFRN	2.24017e-11	-0.378623
hsa-mir-17-5p	RBL2	5.36276e-08	-0.306629
hsa-mir-17-5p	REEP3	7.88449e-10	-0.347306
hsa-mir-17-5p	RGMB	9.49155e-24	-0.576967
hsa-mir-17-5p	RORA	1.86096e-15	-0.452143
hsa-mir-17-5p	SESN3	4.1408e-10	-0.35315
hsa-mir-17-5p	SGTB	4.29852e-09	-0.331487
hsa-mir-17-5p	SLAIN2	2.12503e-10	-0.359115
hsa-mir-17-5p	SNTB2	1.76335e-08	-0.317796
hsa-mir-17-5p	STAT3	1.7141e-09	-0.340143
hsa-mir-17-5p	TGFBR2	9.129e-18	-0.489533
hsa-mir-17-5p	TMEM127	1.11171e-10	-0.364826
hsa-mir-17-5p	TMEM245	6.91919e-15	-0.442501
hsa-mir-17-5p	TXNIP	3.08684e-32	-0.685576
hsa-mir-17-5p	ZBTB4	1.81005e-42	-0.801728
hsa-mir-17-5p	ZNF532	5.26606e-08	-0.306815
hsa-mir-181b-3p	PCMTD1	2.68642e-12	-0.396244
hsa-mir-181b-3p	RIMKLB	2.4273e-07	-0.29087
hsa-mir-181b-5p	CBX7	4.51706e-19	-0.509651
hsa-mir-181b-5p	ZBTB4	1.7888e-08	-0.317654
hsa-mir-182-5p	CITED2	2.33058e-17	-0.48312
hsa-mir-182-5p	CYLD	4.13079e-09	-0.331866
hsa-mir-182-5p	FBXW7	1.20792e-07	-0.298245
hsa-mir-182-5p	FOXF2	3.0912e-16	-0.465048
hsa-mir-182-5p	MITF	1.42635e-20	-0.531997
hsa-mir-182-5p	NPTX1	1.49123e-16	-0.470203
hsa-mir-182-5p	NR3C1	2.73494e-21	-0.542411
hsa-mir-182-5p	PRKAA2	9.01695e-12	-0.386269
hsa-mir-182-5p	RECK	2.07945e-28	-0.638333
hsa-mir-182-5p	TCEAL7	3.28964e-28	-0.635804
hsa-mir-182-5p	THBS1	6.21694e-17	-0.476328
hsa-mir-183-3p	KCNT2	3.72435e-10	-0.354103
hsa-mir-183-3p	KCTD12	5.68496e-08	-0.306034
hsa-mir-183-3p	LAMA2	4.16154e-11	-0.373342
hsa-mir-183-3p	STARD13	7.70812e-12	-0.387573
hsa-mir-183-5p	AKAP12	1.5752e-25	-0.600983
hsa-mir-183-5p	ITGB1	2.50195e-08	-0.314321
hsa-mir-183-5p	NR3C1	3.06481e-28	-0.636195
hsa-mir-183-5p	ZEB1	2.16575e-46	-0.8433
hsa-mir-183-5p	SH3D19	6.59954e-09	-0.327382
hsa-mir-185-5p	AR	3.82637e-26	-0.609103
hsa-mir-185-5p	BTG2	1.76667e-09	-0.339862
hsa-mir-185-5p	HDX	1.43841e-14	-0.43705
hsa-mir-185-5p	IGFBP5	5.96727e-19	-0.507816
hsa-mir-186-5p	CREBRF	1.86589e-17	-0.484648
hsa-mir-186-5p	DLC1	2.82139e-15	-0.449107
hsa-mir-186-5p	FRY	6.68275e-08	-0.304377
hsa-mir-186-5p	GNAI1	5.17541e-08	-0.306992
hsa-mir-186-5p	GNG12	6.61976e-08	-0.304475
hsa-mir-186-5p	RBFOX2	6.85191e-23	-0.565098
hsa-mir-186-5p	TGFBR3	4.14137e-19	-0.510223
hsa-mir-186-5p	ZFHX3	8.85505e-12	-0.38642
hsa-mir-188-3p	RNF150	1.84337e-08	-0.317357
hsa-mir-188-5p	MAP3K3	1.26834e-11	-0.383418
hsa-mir-188-5p	MBNL1	1.89086e-12	-0.399096
hsa-mir-18a-3p	CTIF	1.61951e-10	-0.361519
hsa-mir-18a-5p	CREBL2	5.4774e-23	-0.566452
hsa-mir-18a-5p	CRIM1	7.53212e-18	-0.490841
hsa-mir-18a-5p	CTDSPL	1.04856e-07	-0.299721
hsa-mir-18a-5p	CTGF	3.91342e-16	-0.46337
hsa-mir-18a-5p	DAAM2	3.34356e-27	-0.622896
hsa-mir-18a-5p	ESR1	4.28066e-09	-0.331527
hsa-mir-18a-5p	MAP7D1	9.50995e-24	-0.576955
hsa-mir-18a-5p	NEDD9	1.22172e-08	-0.321404
hsa-mir-18a-5p	NR3C1	1.21346e-17	-0.487593
hsa-mir-18a-5p	PDE4D	2.26575e-15	-0.450709
hsa-mir-18a-5p	RORA	4.40354e-15	-0.445839
hsa-mir-18a-5p	ZBTB47	1.15479e-28	-0.641566
hsa-mir-18b-5p	FBXL3	1.34013e-10	-0.363187
hsa-mir-191-5p	SATB1	5.31077e-08	-0.306729
hsa-mir-191-5p	YBX3	2.88792e-08	-0.312886
hsa-mir-192-3p	ACTB	8.14988e-09	-0.325345
hsa-mir-192-3p	CSRP1	1.62501e-23	-0.573757
hsa-mir-192-3p	NR3C1	2.20072e-17	-0.483514
hsa-mir-192-5p	ARL2BP	1.30979e-12	-0.402059
hsa-mir-192-5p	ITGAV	2.10167e-08	-0.316057
hsa-mir-192-5p	MSN	4.44418e-18	-0.494413
hsa-mir-192-5p	PRKD3	1.99286e-09	-0.338738
hsa-mir-192-5p	RABGAP1	4.72077e-17	-0.478242
hsa-mir-192-5p	WNK1	3.14662e-12	-0.394954
hsa-mir-192-5p	ZMAT3	8.53756e-08	-0.301853
hsa-mir-193b-3p	TGFBR3	5.05097e-11	-0.371676
hsa-mir-195-5p	ATP13A3	6.90235e-09	-0.32695
hsa-mir-195-5p	AVL9	3.51279e-09	-0.333404
hsa-mir-195-5p	BAG4	8.22175e-10	-0.346923
hsa-mir-195-5p	BZW1	3.23159e-10	-0.355377
hsa-mir-195-5p	CACUL1	4.72381e-12	-0.391622
hsa-mir-195-5p	CCND1	2.25323e-07	-0.291664
hsa-mir-195-5p	CD2AP	6.84545e-12	-0.388558
hsa-mir-195-5p	CDC25A	3.31407e-08	-0.311505
hsa-mir-195-5p	CDC27	1.72276e-10	-0.360973
hsa-mir-195-5p	CDCA4	5.76036e-08	-0.305899
hsa-mir-195-5p	CEP55	1.74159e-11	-0.380752
hsa-mir-195-5p	CHEK1	7.70906e-10	-0.347512
hsa-mir-195-5p	CHUK	1.21585e-07	-0.298177
hsa-mir-195-5p	CLSPN	9.73802e-15	-0.439963
hsa-mir-195-5p	E2F7	3.98377e-13	-0.411538
hsa-mir-195-5p	FASN	4.3438e-09	-0.331387
hsa-mir-195-5p	HSPA1B	1.64288e-09	-0.340538
hsa-mir-195-5p	ITGA2	8.31846e-08	-0.302122
hsa-mir-195-5p	KIF23	2.31781e-12	-0.397444
hsa-mir-195-5p	NAPG	4.83202e-08	-0.307691
hsa-mir-195-5p	NUFIP2	1.35525e-07	-0.29704
hsa-mir-195-5p	NUP50	4.3063e-08	-0.30886
hsa-mir-195-5p	PAFAH1B2	1.71829e-10	-0.360996
hsa-mir-195-5p	PEX13	5.24559e-12	-0.390759
hsa-mir-195-5p	PPIL1	1.40988e-07	-0.296625
hsa-mir-195-5p	RAD23B	3.04854e-12	-0.395212
hsa-mir-195-5p	RPS6KB1	1.28992e-08	-0.320872
hsa-mir-195-5p	SERBP1	5.8011e-08	-0.305827
hsa-mir-195-5p	SLC39A9	1.0406e-10	-0.365404
hsa-mir-195-5p	TBL1XR1	5.08127e-09	-0.329891
hsa-mir-196a-5p	EPHA7	1.34107e-08	-0.320491
hsa-mir-1976	KIAA1614	1.04588e-16	-0.472695
hsa-mir-1976	ZDHHC15	1.43131e-13	-0.419543
hsa-mir-19a-3p	ABCA1	2.60795e-10	-0.357293
hsa-mir-19a-3p	AFF1	8.48065e-10	-0.346639
hsa-mir-19a-3p	ARHGAP1	1.05994e-21	-0.548316
hsa-mir-19a-3p	ARRDC3	3.23832e-10	-0.355358
hsa-mir-19a-3p	BMP3	2.49675e-13	-0.415209
hsa-mir-19a-3p	BMPR2	2.96953e-13	-0.41385
hsa-mir-19a-3p	CCSER2	2.1674e-17	-0.483619
hsa-mir-19a-3p	CFL2	7.30106e-19	-0.506482
hsa-mir-19a-3p	CREBRF	1.97799e-14	-0.434659
hsa-mir-19a-3p	DYNC1LI2	6.38924e-10	-0.349224
hsa-mir-19a-3p	ELL2	3.17843e-09	-0.334351
hsa-mir-19a-3p	EPN2	2.24043e-10	-0.358645
hsa-mir-19a-3p	ESR1	1.30659e-07	-0.297424
hsa-mir-19a-3p	EVI5L	2.54286e-15	-0.449867
hsa-mir-19a-3p	FBXO8	3.58326e-09	-0.333216
hsa-mir-19a-3p	GIT2	3.28981e-09	-0.334025
hsa-mir-19a-3p	HIC1	6.45104e-21	-0.53702
hsa-mir-19a-3p	HIPK3	9.78257e-12	-0.38559
hsa-mir-19a-3p	JAZF1	1.60763e-19	-0.516415
hsa-mir-19a-3p	KATNAL1	4.67888e-15	-0.445392
hsa-mir-19a-3p	MACF1	2.60792e-25	-0.59807
hsa-mir-19a-3p	MEF2A	1.47513e-18	-0.501811
hsa-mir-19a-3p	MKL2	1.01433e-12	-0.404111
hsa-mir-19a-3p	NPTN	4.20446e-11	-0.373254
hsa-mir-19a-3p	PCDH10	6.18742e-19	-0.507577
hsa-mir-19a-3p	PHLDA3	6.04195e-25	-0.59319
hsa-mir-19a-3p	PNRC1	5.24494e-09	-0.329587
hsa-mir-19a-3p	PRICKLE2	1.65742e-27	-0.626824
hsa-mir-19a-3p	PRKACB	3.0974e-08	-0.312184
hsa-mir-19a-3p	PRUNE2	1.0451e-24	-0.58999
hsa-mir-19a-3p	QKI	3.23406e-19	-0.511847
hsa-mir-19a-3p	RASSF2	7.11531e-10	-0.348243
hsa-mir-19a-3p	RGL1	2.0902e-13	-0.416597
hsa-mir-19a-3p	RHOB	2.86073e-24	-0.584074
hsa-mir-19a-3p	RNF11	8.50534e-21	-0.535274
hsa-mir-19a-3p	RORA	1.77973e-12	-0.399586
hsa-mir-19a-3p	SECISBP2L	7.21267e-11	-0.368597
hsa-mir-19a-3p	SEMA4C	1.18365e-08	-0.321714
hsa-mir-19a-3p	SMARCA2	1.35227e-14	-0.437512
hsa-mir-19a-3p	SPG20	2.61656e-19	-0.513235
hsa-mir-19a-3p	TGFBR2	6.53706e-16	-0.459701
hsa-mir-19a-3p	THBS1	1.88692e-16	-0.468544
hsa-mir-19a-3p	TRAK2	1.21886e-12	-0.402638
hsa-mir-19a-3p	WBP2	2.26575e-09	-0.337537
hsa-mir-19a-3p	ZBTB4	1.42373e-34	-0.71326
hsa-mir-19a-3p	ZMAT3	7.19317e-08	-0.303621
hsa-mir-19b-3p	AFF1	4.35331e-12	-0.392294
hsa-mir-19b-3p	ARHGAP1	7.62444e-23	-0.564451
hsa-mir-19b-3p	ARRDC3	1.90593e-11	-0.37999
hsa-mir-19b-3p	BMP3	2.12531e-14	-0.434118
hsa-mir-19b-3p	BMPR2	9.12218e-16	-0.457305
hsa-mir-19b-3p	C11orf96	2.59452e-18	-0.498034
hsa-mir-19b-3p	CCSER2	3.75835e-20	-0.52581
hsa-mir-19b-3p	CFL2	1.5331e-21	-0.546023
hsa-mir-19b-3p	CREBRF	2.04506e-16	-0.467975
hsa-mir-19b-3p	DYNC1LI2	3.64133e-11	-0.374486
hsa-mir-19b-3p	ELL2	2.916e-10	-0.356296
hsa-mir-19b-3p	EPN2	2.29986e-12	-0.397508
hsa-mir-19b-3p	ESR1	7.75259e-08	-0.302849
hsa-mir-19b-3p	EVI5L	1.57963e-12	-0.40055
hsa-mir-19b-3p	FBXO8	1.13869e-09	-0.343932
hsa-mir-19b-3p	FOXP1	1.67291e-07	-0.294824
hsa-mir-19b-3p	GIT2	9.43831e-12	-0.385888
hsa-mir-19b-3p	HEG1	5.44117e-22	-0.552439
hsa-mir-19b-3p	HIC1	3.61499e-21	-0.540663
hsa-mir-19b-3p	HIPK3	2.41948e-13	-0.415454
hsa-mir-19b-3p	JAZF1	1.16765e-20	-0.533267
hsa-mir-19b-3p	KATNAL1	1.584e-17	-0.485771
hsa-mir-19b-3p	KLF10	1.17439e-17	-0.487817
hsa-mir-19b-3p	MACF1	2.54584e-24	-0.584762
hsa-mir-19b-3p	MEF2A	3.28342e-20	-0.526676
hsa-mir-19b-3p	MKL2	9.18002e-13	-0.40491
hsa-mir-19b-3p	NPTN	1.86828e-12	-0.399193
hsa-mir-19b-3p	NR3C2	4.59072e-08	-0.308211
hsa-mir-19b-3p	PCDH10	3.04636e-20	-0.527156
hsa-mir-19b-3p	PHLDA3	5.86592e-22	-0.551976
hsa-mir-19b-3p	PNRC1	2.03976e-09	-0.33852
hsa-mir-19b-3p	PRICKLE2	9.54827e-30	-0.655133
hsa-mir-19b-3p	PRKACB	1.38777e-08	-0.320155
hsa-mir-19b-3p	PRUNE2	3.02269e-25	-0.597215
hsa-mir-19b-3p	QKI	1.72969e-21	-0.545272
hsa-mir-19b-3p	RAP1A	9.89094e-08	-0.300328
hsa-mir-19b-3p	RASSF2	1.2702e-10	-0.363657
hsa-mir-19b-3p	REEP3	5.37827e-09	-0.329347
hsa-mir-19b-3p	RGL1	1.61759e-14	-0.43617
hsa-mir-19b-3p	RHOB	5.72626e-26	-0.606798
hsa-mir-19b-3p	RNF11	1.61449e-19	-0.516388
hsa-mir-19b-3p	RNF216	2.57283e-08	-0.314042
hsa-mir-19b-3p	ROR1	1.84127e-16	-0.468717
hsa-mir-19b-3p	RORA	4.31821e-13	-0.410902
hsa-mir-19b-3p	SECISBP2L	1.39674e-12	-0.401542
hsa-mir-19b-3p	SEMA4C	2.62773e-11	-0.377268
hsa-mir-19b-3p	SLMAP	2.26761e-19	-0.514171
hsa-mir-19b-3p	SMARCA2	9.24522e-12	-0.386061
hsa-mir-19b-3p	SPG20	1.42295e-20	-0.532012
hsa-mir-19b-3p	TGFBR2	3.08667e-15	-0.448449
hsa-mir-19b-3p	THBS1	1.32223e-18	-0.50254
hsa-mir-19b-3p	TOM1L2	5.10661e-13	-0.409577
hsa-mir-19b-3p	TRAK2	8.22783e-16	-0.458048
hsa-mir-19b-3p	WBP1L	4.60977e-27	-0.621092
hsa-mir-19b-3p	WBP2	1.89025e-07	-0.293531
hsa-mir-19b-3p	ZBTB4	4.06215e-36	-0.731148
hsa-mir-19b-3p	ZER1	8.78314e-11	-0.366884
hsa-mir-19b-3p	ZMAT3	1.41356e-09	-0.341933
hsa-mir-19b-3p	ZNF521	6.30037e-17	-0.476235
hsa-mir-200a-3p	BICD2	5.1206e-16	-0.46145
hsa-mir-200a-3p	CCDC71L	7.15838e-11	-0.368662
hsa-mir-200a-3p	DLC1	3.07275e-29	-0.648798
hsa-mir-200a-3p	EPHA7	5.39441e-33	-0.694641
hsa-mir-200a-3p	KLF11	8.48173e-10	-0.346638
hsa-mir-200a-3p	RAB8B	5.55334e-10	-0.350497
hsa-mir-200a-3p	SCD5	1.80925e-08	-0.317542
hsa-mir-200a-3p	SEPT7	4.35392e-13	-0.410837
hsa-mir-200a-3p	ZEB1	5.59195e-45	-0.828491
hsa-mir-200a-3p	ZEB2	9.46345e-28	-0.629947
hsa-mir-200b-3p	DLC1	1.39201e-22	-0.560793
hsa-mir-200b-3p	ETS1	2.07167e-08	-0.316199
hsa-mir-200b-3p	FN1	4.92476e-20	-0.524073
hsa-mir-200b-3p	LOX	5.53823e-10	-0.350522
hsa-mir-200b-3p	MSN	1.12216e-29	-0.654261
hsa-mir-200b-3p	RASSF8	2.10906e-33	-0.699486
hsa-mir-200b-3p	SEC23A	1.46729e-17	-0.486295
hsa-mir-200b-3p	WASF3	1.30666e-08	-0.320746
hsa-mir-200b-3p	ZEB1	4.34032e-36	-0.730818
hsa-mir-200b-3p	ZFPM2	1.38134e-31	-0.677719
hsa-mir-200c-3p	CDH11	2.55012e-27	-0.624414
hsa-mir-200c-3p	CFL2	1.40665e-40	-0.781175
hsa-mir-200c-3p	DLC1	7.87965e-30	-0.65617
hsa-mir-200c-3p	DUSP1	2.6397e-15	-0.449593
hsa-mir-200c-3p	ETS1	3.62094e-13	-0.412291
hsa-mir-200c-3p	FN1	2.59806e-15	-0.44971
hsa-mir-200c-3p	LPAR1	2.30911e-16	-0.467117
hsa-mir-200c-3p	MSN	2.12403e-32	-0.687526
hsa-mir-200c-3p	NOG	5.6396e-10	-0.350357
hsa-mir-200c-3p	PKD1	2.17042e-31	-0.675336
hsa-mir-200c-3p	PTPN13	1.3616e-08	-0.320342
hsa-mir-200c-3p	RASSF8	4.07479e-34	-0.70791
hsa-mir-200c-3p	SEC23A	1.09359e-15	-0.455997
hsa-mir-200c-3p	WIPF1	1.17897e-25	-0.602653
hsa-mir-200c-3p	ZEB1	3.37911e-48	-0.862013
hsa-mir-200c-3p	ZFPM2	1.6013e-40	-0.780557
hsa-mir-200c-3p	ZMAT3	4.5266e-09	-0.330994
hsa-mir-203b-3p	CACNB2	6.17642e-15	-0.443342
hsa-mir-203b-3p	SOCS5	4.72255e-08	-0.307924
hsa-mir-20a-3p	ITGBL1	2.9294e-10	-0.356255
hsa-mir-20a-5p	ABCA1	2.97701e-10	-0.356111
hsa-mir-20a-5p	ANKRD50	1.35918e-07	-0.29701
hsa-mir-20a-5p	ARHGAP1	4.73967e-20	-0.524319
hsa-mir-20a-5p	ATL3	2.36256e-10	-0.358173
hsa-mir-20a-5p	BMPR2	1.46217e-07	-0.296243
hsa-mir-20a-5p	CADM2	4.9837e-10	-0.351477
hsa-mir-20a-5p	CCSER2	9.11503e-12	-0.386179
hsa-mir-20a-5p	CDKN1A	1.32477e-08	-0.320611
hsa-mir-20a-5p	CERCAM	2.1505e-13	-0.416375
hsa-mir-20a-5p	CFL2	3.02607e-16	-0.465199
hsa-mir-20a-5p	CLIP4	1.38215e-19	-0.517399
hsa-mir-20a-5p	CRIM1	8.06311e-13	-0.405946
hsa-mir-20a-5p	CRY2	5.86922e-11	-0.370381
hsa-mir-20a-5p	CYBRD1	2.80566e-29	-0.649293
hsa-mir-20a-5p	EZH1	2.52383e-12	-0.396752
hsa-mir-20a-5p	FAM129A	1.40981e-32	-0.68966
hsa-mir-20a-5p	FBXL5	2.88808e-12	-0.395653
hsa-mir-20a-5p	FOXJ2	1.54159e-07	-0.295686
hsa-mir-20a-5p	FRMD6	1.51074e-21	-0.546114
hsa-mir-20a-5p	FYCO1	1.30596e-24	-0.588685
hsa-mir-20a-5p	GNB5	9.13417e-10	-0.345959
hsa-mir-20a-5p	KATNAL1	5.594e-12	-0.390228
hsa-mir-20a-5p	KIAA0513	1.00992e-17	-0.488846
hsa-mir-20a-5p	KLF10	3.20265e-14	-0.43102
hsa-mir-20a-5p	LAPTM4A	2.39984e-07	-0.290991
hsa-mir-20a-5p	MAP3K12	1.52058e-11	-0.381895
hsa-mir-20a-5p	MAP3K3	1.95721e-25	-0.59973
hsa-mir-20a-5p	MAPRE3	9.49331e-12	-0.38584
hsa-mir-20a-5p	MCC	7.85009e-20	-0.521066
hsa-mir-20a-5p	NACC2	1.64071e-19	-0.516283
hsa-mir-20a-5p	NAGK	1.39139e-10	-0.362857
hsa-mir-20a-5p	OSTM1	1.2569e-08	-0.321127
hsa-mir-20a-5p	PIP4K2A	2.65932e-15	-0.449539
hsa-mir-20a-5p	PKD1	4.40553e-16	-0.462525
hsa-mir-20a-5p	PLEKHO2	5.17179e-14	-0.427375
hsa-mir-20a-5p	PTGFRN	3.41187e-10	-0.35489
hsa-mir-20a-5p	PURA	3.08868e-09	-0.334622
hsa-mir-20a-5p	RGMB	3.54211e-18	-0.495942
hsa-mir-20a-5p	RORA	4.93001e-09	-0.330179
hsa-mir-20a-5p	SQSTM1	9.84313e-11	-0.36589
hsa-mir-20a-5p	STAT3	7.41378e-08	-0.30331
hsa-mir-20a-5p	TGFBR2	1.93609e-13	-0.417194
hsa-mir-20a-5p	TMEM127	4.59196e-10	-0.352217
hsa-mir-20a-5p	TMEM245	3.41575e-09	-0.33367
hsa-mir-20a-5p	TXNIP	3.73685e-21	-0.540455
hsa-mir-20a-5p	ZBTB4	5.28884e-34	-0.706578
hsa-mir-210-3p	ISCU	1.0763e-11	-0.384792
hsa-mir-210-3p	MDGA1	5.00002e-12	-0.391154
hsa-mir-210-3p	SH3BGRL	1.88254e-23	-0.572877
hsa-mir-210-3p	VAMP4	8.11874e-08	-0.302373
hsa-mir-210-5p	NACC2	5.31045e-10	-0.350902
hsa-mir-214-3p	NUFIP2	1.28538e-07	-0.297595
hsa-mir-215-3p	TEAD1	2.25195e-08	-0.31537
hsa-mir-215-5p	MSN	6.28002e-09	-0.327859
hsa-mir-215-5p	PRKD3	6.23628e-08	-0.305087
hsa-mir-215-5p	WNK1	2.94204e-08	-0.3127
hsa-mir-21-5p	EPM2A	4.04157e-11	-0.373593
hsa-mir-21-5p	NTF3	8.45322e-09	-0.324991
hsa-mir-218-5p	GFPT1	1.57639e-13	-0.418794
hsa-mir-218-5p	LARP4B	3.65323e-08	-0.310523
hsa-mir-218-5p	PTP4A1	5.34196e-08	-0.306669
hsa-mir-218-5p	RASEF	2.24445e-08	-0.315403
hsa-mir-218-5p	SNX4	1.43455e-08	-0.31983
hsa-mir-218-5p	TOB1	5.474e-09	-0.329178
hsa-mir-221-3p	ARNT	3.96174e-10	-0.353548
hsa-mir-221-3p	CDKN1B	3.43788e-08	-0.311135
hsa-mir-221-3p	CYP1B1	2.56291e-18	-0.498117
hsa-mir-221-3p	ESR1	1.6249e-08	-0.318603
hsa-mir-221-3p	HECTD2	9.18835e-15	-0.440395
hsa-mir-221-3p	KIT	2.02497e-17	-0.484086
hsa-mir-221-3p	MAPK10	4.06555e-27	-0.621798
hsa-mir-221-3p	MYLIP	1.90944e-11	-0.379975
hsa-mir-221-3p	PAIP2	1.68918e-09	-0.340279
hsa-mir-221-3p	PCDHA3	3.53405e-13	-0.412482
hsa-mir-221-3p	PIK3R1	2.82721e-09	-0.335456
hsa-mir-221-3p	TDRP	1.74913e-18	-0.500674
hsa-mir-221-3p	TIMP3	5.58197e-16	-0.460833
hsa-mir-221-3p	TRPS1	4.30229e-14	-0.428778
hsa-mir-221-3p	TUB	5.2724e-29	-0.645856
hsa-mir-221-3p	ZEB2	4.08166e-11	-0.373508
hsa-mir-222-3p	HMBOX1	1.81652e-10	-0.360505
hsa-mir-222-3p	KIT	1.3112e-15	-0.454684
hsa-mir-222-3p	MEGF9	3.96152e-09	-0.332264
hsa-mir-222-3p	MYLIP	2.76494e-11	-0.376835
hsa-mir-222-3p	SUN2	1.2161e-09	-0.343325
hsa-mir-222-3p	TIMP3	1.45874e-09	-0.341642
hsa-mir-222-3p	TRPS1	5.83246e-15	-0.443766
hsa-mir-222-3p	ZEB2	4.16715e-10	-0.353093
hsa-mir-222-5p	ITGA5	1.92457e-08	-0.31693
hsa-mir-223-3p	NFIA	4.27913e-12	-0.392435
hsa-mir-223-3p	PTBP2	6.3531e-10	-0.349275
hsa-mir-224-5p	TXNIP	1.35124e-10	-0.363114
hsa-mir-22-5p	FAM208A	1.08423e-08	-0.322571
hsa-mir-2355-3p	IL6ST	1.78515e-08	-0.317674
hsa-mir-23b-3p	ETNK1	5.48811e-08	-0.306394
hsa-mir-23b-3p	HMGB2	3.78409e-08	-0.310168
hsa-mir-23b-3p	PNRC2	8.57053e-09	-0.324857
hsa-mir-23b-3p	SDHD	3.26519e-08	-0.311654
hsa-mir-23b-3p	TMED7	2.06356e-08	-0.316238
hsa-mir-24-3p	INMT	1.75939e-11	-0.380666
hsa-mir-25-3p	ADAMTSL1	7.31248e-13	-0.406725
hsa-mir-25-3p	CCSER2	9.43298e-19	-0.504785
hsa-mir-25-3p	GFPT2	9.59177e-13	-0.404559
hsa-mir-25-3p	GID4	4.05539e-08	-0.309468
hsa-mir-25-3p	HAND2	2.46488e-28	-0.637396
hsa-mir-25-3p	ITPR1	8.72724e-16	-0.457624
hsa-mir-25-3p	KAT2B	2.13435e-15	-0.451145
hsa-mir-25-3p	LATS2	4.11873e-12	-0.392749
hsa-mir-25-3p	LHFPL2	1.72024e-12	-0.399861
hsa-mir-25-3p	MAP1B	1.03583e-25	-0.603397
hsa-mir-25-3p	PCDH7	3.62541e-17	-0.480071
hsa-mir-25-3p	PCMTD1	8.00116e-09	-0.325523
hsa-mir-25-3p	ROBO1	1.43599e-08	-0.31982
hsa-mir-25-3p	TEF	5.41915e-09	-0.329274
hsa-mir-26a-5p	ARPP19	1.69221e-10	-0.361131
hsa-mir-26a-5p	GSK3B	6.57157e-09	-0.327423
hsa-mir-26a-5p	UBR3	7.15578e-08	-0.303675
hsa-mir-26b-5p	ARPP19	2.91996e-10	-0.356284
hsa-mir-26b-5p	ASPN	1.64463e-15	-0.453041
hsa-mir-26b-5p	CREBRF	2.56893e-14	-0.432688
hsa-mir-26b-5p	FAXC	4.94841e-12	-0.391239
hsa-mir-26b-5p	KLHL42	8.15873e-11	-0.367526
hsa-mir-26b-5p	KPNA6	2.86836e-08	-0.312955
hsa-mir-26b-5p	RHOQ	1.11273e-08	-0.322318
hsa-mir-26b-5p	SACS	2.05466e-11	-0.379355
hsa-mir-26b-5p	TAF9B	7.67117e-08	-0.302958
hsa-mir-26b-5p	TMCC1	2.94063e-08	-0.312705
hsa-mir-26b-5p	TNRC6A	5.53511e-10	-0.350527
hsa-mir-26b-5p	TNRC6B	4.808e-13	-0.410053
hsa-mir-27a-3p	ALG9	1.71975e-07	-0.294532
hsa-mir-27a-3p	ANKRD40	4.84426e-09	-0.330347
hsa-mir-27a-3p	APPBP2	3.33358e-10	-0.355098
hsa-mir-27a-3p	C6orf120	2.63177e-08	-0.313816
hsa-mir-27a-3p	CELF2	2.05899e-07	-0.292624
hsa-mir-27a-3p	DCUN1D4	2.98278e-09	-0.334951
hsa-mir-27a-3p	DNAJC27	6.77052e-14	-0.425315
hsa-mir-27a-3p	LIFR	1.52008e-11	-0.381897
hsa-mir-27a-3p	MBTD1	8.45984e-08	-0.301948
hsa-mir-27a-3p	NR2F2	1.26582e-10	-0.363688
hsa-mir-27a-3p	TGFBR1	5.79469e-11	-0.370492
hsa-mir-27a-3p	TGFBR3	1.9186e-07	-0.293374
hsa-mir-27a-3p	TMEM170B	3.0638e-15	-0.448503
hsa-mir-27a-3p	TRIM23	2.94532e-09	-0.33507
hsa-mir-27a-3p	ZFHX3	3.78897e-11	-0.374146
hsa-mir-28-5p	MAD2L1	1.29068e-10	-0.363517
hsa-mir-29a-3p	COMMD2	3.08446e-14	-0.431305
hsa-mir-29a-3p	CSRNP2	1.39481e-07	-0.296738
hsa-mir-29a-3p	FEM1B	6.35628e-11	-0.369692
hsa-mir-29a-3p	MORF4L1	1.06172e-12	-0.403745
hsa-mir-29a-3p	TET1	4.00505e-09	-0.33216
hsa-mir-29a-3p	TMTC3	2.3155e-08	-0.315093
hsa-mir-29a-5p	FOXN3	3.35045e-11	-0.375198
hsa-mir-29a-5p	HLF	1.61674e-12	-0.400362
hsa-mir-29a-5p	ZCCHC24	3.56749e-17	-0.480182
hsa-mir-29b-3p	COL15A1	1.89881e-09	-0.339189
hsa-mir-29b-3p	COL3A1	9.01647e-09	-0.324365
hsa-mir-29b-3p	COL4A1	8.09469e-08	-0.302404
hsa-mir-29b-3p	COL4A2	3.95638e-14	-0.429416
hsa-mir-29b-3p	COL4A5	1.1088e-12	-0.403398
hsa-mir-29b-3p	COL4A6	6.99654e-15	-0.442419
hsa-mir-29b-3p	FBN1	8.9475e-13	-0.405115
hsa-mir-29b-3p	FEM1B	1.0832e-13	-0.421699
hsa-mir-29b-3p	HDAC4	8.76815e-13	-0.405277
hsa-mir-29b-3p	ITGB1	2.33536e-12	-0.397383
hsa-mir-29b-3p	KCTD15	3.06275e-15	-0.448506
hsa-mir-29b-3p	LOXL4	1.45933e-07	-0.296263
hsa-mir-29b-3p	NID1	5.2456e-19	-0.508666
hsa-mir-29b-3p	NOTCH2	1.15798e-10	-0.364469
hsa-mir-29b-3p	NREP	1.74238e-20	-0.530723
hsa-mir-29b-3p	PIK3R1	1.01205e-08	-0.323242
hsa-mir-29b-3p	TET1	1.3937e-10	-0.362842
hsa-mir-29b-3p	TGFB2	5.98957e-14	-0.426253
hsa-mir-29c-3p	COL5A2	7.88221e-09	-0.325668
hsa-mir-301a-3p	ACVR1	8.05093e-08	-0.30246
hsa-mir-301a-3p	ARHGAP1	4.97919e-11	-0.3718
hsa-mir-301a-3p	ARHGEF26	9.06342e-13	-0.405012
hsa-mir-301a-3p	CFL2	1.01958e-13	-0.422167
hsa-mir-301a-3p	CLIP1	1.47221e-08	-0.319575
hsa-mir-301a-3p	DYNC1LI2	6.38211e-08	-0.30485
hsa-mir-301a-3p	EOGT	8.19648e-12	-0.387063
hsa-mir-301a-3p	KIF13A	1.24413e-07	-0.297936
hsa-mir-301a-3p	MBNL1	1.88913e-08	-0.317114
hsa-mir-301a-3p	MCC	5.90339e-12	-0.389783
hsa-mir-301a-3p	MEOX2	7.31418e-12	-0.388009
hsa-mir-301a-3p	PRUNE2	7.72215e-22	-0.550278
hsa-mir-301a-3p	SPG20	9.71453e-09	-0.323641
hsa-mir-301a-3p	STARD13	2.9327e-14	-0.431687
hsa-mir-301a-3p	TGFBR2	3.62194e-08	-0.31061
hsa-mir-301a-3p	ZBTB4	1.60408e-15	-0.453223
hsa-mir-301b-3p	ACVR1	5.94017e-08	-0.305585
hsa-mir-301b-3p	ARHGAP1	3.26183e-13	-0.413112
hsa-mir-301b-3p	ARHGEF26	1.33894e-12	-0.401882
hsa-mir-301b-3p	CFL2	4.6362e-16	-0.462161
hsa-mir-301b-3p	CLIP1	3.8466e-10	-0.353813
hsa-mir-301b-3p	EOGT	2.92721e-14	-0.431701
hsa-mir-301b-3p	ESR1	5.25777e-11	-0.371331
hsa-mir-301b-3p	KIF13A	5.12979e-08	-0.307082
hsa-mir-301b-3p	MBNL1	3.10018e-15	-0.448417
hsa-mir-301b-3p	MCC	2.22897e-16	-0.467367
hsa-mir-301b-3p	PRUNE2	6.18939e-21	-0.537282
hsa-mir-301b-3p	SPG20	8.02067e-12	-0.387243
hsa-mir-301b-3p	STARD13	1.3057e-13	-0.420255
hsa-mir-301b-3p	TGFBR2	7.35831e-14	-0.424676
hsa-mir-301b-3p	ZBTB4	1.12268e-18	-0.503629
hsa-mir-301b-3p	ZMAT3	1.12179e-07	-0.299018
hsa-mir-3065-5p	ITGA1	2.32041e-07	-0.291351
hsa-mir-3065-5p	THBS1	6.6569e-08	-0.304417
hsa-mir-3074-5p	BNC2	1.01951e-16	-0.472873
hsa-mir-30a-3p	GLO1	1.01859e-07	-0.300023
hsa-mir-30a-3p	MTHFD2	1.14632e-14	-0.438747
hsa-mir-30a-3p	TPR	1.35537e-07	-0.297039
hsa-mir-30a-3p	YWHAE	6.3998e-09	-0.327678
hsa-mir-30a-5p	CBFB	5.01244e-10	-0.351425
hsa-mir-30a-5p	CBX2	7.34026e-09	-0.326356
hsa-mir-30a-5p	CBX3	1.03269e-13	-0.422068
hsa-mir-30a-5p	DBF4	1.0405e-11	-0.385075
hsa-mir-30a-5p	MTDH	1.56131e-10	-0.361842
hsa-mir-30a-5p	MYBL2	1.89467e-08	-0.317085
hsa-mir-30a-5p	MZT1	7.9698e-16	-0.458278
hsa-mir-30a-5p	PPID	1.94103e-07	-0.29325
hsa-mir-30a-5p	RAD23B	6.17781e-09	-0.328017
hsa-mir-30a-5p	SRSF7	6.02439e-10	-0.349758
hsa-mir-30a-5p	TFDP1	4.17066e-14	-0.429015
hsa-mir-30a-5p	XPO1	1.03088e-07	-0.299898
hsa-mir-30a-5p	YWHAZ	8.55043e-11	-0.367118
hsa-mir-30b-3p	EHD2	2.38371e-13	-0.415571
hsa-mir-30b-3p	MSN	2.18796e-09	-0.337864
hsa-mir-30b-3p	RBMS2	2.17233e-07	-0.292054
hsa-mir-30b-3p	ZCCHC24	7.85508e-11	-0.367856
hsa-mir-30b-5p	AFF4	6.1352e-10	-0.349593
hsa-mir-30b-5p	FYCO1	1.28313e-07	-0.297613
hsa-mir-30b-5p	GFPT2	1.06405e-08	-0.322754
hsa-mir-30b-5p	IFNAR2	1.02359e-10	-0.365548
hsa-mir-30b-5p	KLF10	2.56217e-07	-0.290291
hsa-mir-30b-5p	LHFPL2	1.60828e-09	-0.340736
hsa-mir-30b-5p	PIP4K2A	6.70253e-09	-0.327233
hsa-mir-30b-5p	PLEKHO2	6.13635e-09	-0.328082
hsa-mir-30b-5p	SH2B3	1.75073e-08	-0.317867
hsa-mir-30d-3p	COLEC12	1.28333e-07	-0.297612
hsa-mir-30d-3p	RAB31	2.75892e-21	-0.542357
hsa-mir-30d-5p	GNAI2	4.48028e-15	-0.445712
hsa-mir-30d-5p	LHFPL2	4.29267e-10	-0.352825
hsa-mir-30d-5p	PLEKHO2	3.10232e-15	-0.448412
hsa-mir-30e-3p	ARPP19	3.86103e-08	-0.309965
hsa-mir-30e-5p	PCDH10	8.34258e-09	-0.325118
hsa-mir-30e-5p	PPP1R12A	9.88715e-13	-0.404316
hsa-mir-30e-5p	ZFAND5	2.10878e-07	-0.29237
hsa-mir-3150b-3p	NFIC	5.17519e-08	-0.306992
hsa-mir-3150b-3p	ZNF561	1.11886e-09	-0.344094
hsa-mir-31-5p	JAZF1	4.3405e-09	-0.331394
hsa-mir-31-5p	LATS2	6.20605e-09	-0.327973
hsa-mir-31-5p	STK40	1.38084e-11	-0.382705
hsa-mir-31-5p	SYDE2	2.49483e-13	-0.415215
hsa-mir-31-5p	TBXA2R	6.11232e-09	-0.32812
hsa-mir-3200-3p	PURA	4.88161e-08	-0.307587
hsa-mir-320b	TNRC6C	4.2199e-08	-0.309065
hsa-mir-32-3p	CREBL2	4.75863e-08	-0.307846
hsa-mir-32-3p	RORA	3.28783e-10	-0.355222
hsa-mir-324-3p	NACC2	1.00278e-07	-0.300185
hsa-mir-324-5p	KIAA0408	1.21101e-14	-0.438337
hsa-mir-32-5p	ARRDC4	4.94652e-11	-0.371856
hsa-mir-32-5p	ATP2B4	4.66804e-25	-0.594692
hsa-mir-32-5p	CCSER2	9.38163e-17	-0.473456
hsa-mir-32-5p	CPEB2	6.25865e-12	-0.3893
hsa-mir-32-5p	CREB3L2	2.5441e-10	-0.357514
hsa-mir-32-5p	FNIP1	4.3906e-09	-0.331285
hsa-mir-32-5p	GFPT2	5.35574e-14	-0.427108
hsa-mir-32-5p	GOLGA3	1.65964e-07	-0.294908
hsa-mir-32-5p	GRAMD3	1.7512e-07	-0.29434
hsa-mir-32-5p	ITGAV	1.20219e-12	-0.402748
hsa-mir-32-5p	ITPR1	2.82775e-10	-0.356571
hsa-mir-32-5p	KAT2B	3.19273e-11	-0.375609
hsa-mir-32-5p	LHFPL2	5.58291e-10	-0.350449
hsa-mir-32-5p	MAP1B	2.15633e-24	-0.58574
hsa-mir-32-5p	MYO5A	1.80911e-08	-0.317542
hsa-mir-32-5p	NPTN	5.40463e-13	-0.409127
hsa-mir-32-5p	PEAK1	3.16521e-11	-0.375683
hsa-mir-32-5p	PPP1R12C	1.84288e-11	-0.380275
hsa-mir-32-5p	RAB8B	3.02407e-08	-0.312425
hsa-mir-32-5p	REV3L	2.52775e-08	-0.314219
hsa-mir-32-5p	TECPR2	1.07226e-08	-0.322679
hsa-mir-32-5p	TRIO	1.33603e-09	-0.342456
hsa-mir-331-5p	TNRC6C	5.52513e-12	-0.39033
hsa-mir-335-3p	ADAMTS8	1.63807e-09	-0.340565
hsa-mir-335-3p	CYLD	2.38e-09	-0.337075
hsa-mir-335-3p	GNAL	2.33016e-09	-0.337274
hsa-mir-335-3p	MCAM	2.03121e-11	-0.379452
hsa-mir-335-3p	TMTC1	1.16943e-13	-0.421108
hsa-mir-335-3p	ZCCHC24	6.07119e-12	-0.389552
hsa-mir-335-5p	ATP2B4	5.73261e-10	-0.350209
hsa-mir-335-5p	POU6F1	4.48404e-08	-0.30845
hsa-mir-335-5p	SYNPO2	1.51907e-10	-0.362084
hsa-mir-335-5p	ZEB2	1.90332e-08	-0.31704
hsa-mir-338-3p	NRP1	9.54149e-14	-0.422678
hsa-mir-338-3p	SGTB	1.23715e-11	-0.383627
hsa-mir-338-3p	ZDHHC18	4.4751e-09	-0.331103
hsa-mir-338-5p	AMOTL1	6.0782e-10	-0.349677
hsa-mir-339-5p	BACE1	1.49961e-09	-0.341385
hsa-mir-339-5p	FAM219B	1.61596e-09	-0.340691
hsa-mir-339-5p	PAFAH1B1	4.89996e-08	-0.307549
hsa-mir-33a-3p	FCHO2	4.81398e-10	-0.351791
hsa-mir-33a-3p	PDE10A	6.76198e-10	-0.348708
hsa-mir-33a-5p	ABCA1	1.85455e-11	-0.380221
hsa-mir-33a-5p	ARID5B	3.17752e-09	-0.334354
hsa-mir-33b-5p	ARID5B	2.33392e-08	-0.315014
hsa-mir-34a-5p	BMP3	8.55693e-17	-0.474099
hsa-mir-34a-5p	FOXP1	1.37422e-09	-0.342195
hsa-mir-34a-5p	PDGFRA	9.80132e-08	-0.300423
hsa-mir-34a-5p	SYT1	3.66588e-08	-0.310488
hsa-mir-34a-5p	TMOD2	8.21014e-11	-0.367471
hsa-mir-34a-5p	VCL	7.24773e-11	-0.368555
hsa-mir-34c-5p	GALNT7	8.20328e-08	-0.302266
hsa-mir-3613-3p	DDX6	2.12325e-10	-0.359122
hsa-mir-3613-3p	DYNC1LI2	1.2053e-09	-0.343408
hsa-mir-3613-3p	PLEKHA3	6.79716e-08	-0.304203
hsa-mir-3613-3p	ZNF562	1.44337e-08	-0.319769
hsa-mir-3613-5p	VEZF1	3.08564e-09	-0.334631
hsa-mir-3614-3p	CDON	2.82943e-08	-0.313091
hsa-mir-3614-5p	GAP43	3.22306e-11	-0.375529
hsa-mir-361-5p	NCEH1	8.77777e-08	-0.301566
hsa-mir-362-3p	ATXN1	1.27942e-11	-0.383345
hsa-mir-362-3p	FKBP14	7.39805e-08	-0.303332
hsa-mir-3662	SYNM	6.66274e-10	-0.348842
hsa-mir-374b-3p	CREBRF	2.51545e-08	-0.314267
hsa-mir-374b-5p	AFF4	1.83876e-08	-0.317382
hsa-mir-378a-5p	SGTB	4.96242e-10	-0.351516
hsa-mir-378a-5p	VAMP4	3.45642e-08	-0.311081
hsa-mir-3919	TCF7L2	7.6e-08	-0.303054
hsa-mir-3926	HMGCS1	6.8932e-09	-0.326962
hsa-mir-3934-5p	CRTAP	1.36923e-12	-0.401702
hsa-mir-421	FAM172A	4.93016e-11	-0.371885
hsa-mir-421	NR3C1	2.06713e-09	-0.338396
hsa-mir-423-5p	NCS1	6.58076e-08	-0.304535
hsa-mir-423-5p	NFIX	6.06514e-09	-0.328194
hsa-mir-424-5p	ACVR2A	9.92651e-11	-0.365816
hsa-mir-424-5p	AGO4	8.66225e-13	-0.405374
hsa-mir-424-5p	AKT3	3.33753e-11	-0.375231
hsa-mir-424-5p	AMOTL1	2.61863e-08	-0.313866
hsa-mir-424-5p	ARIH1	4.56979e-10	-0.352261
hsa-mir-424-5p	ASH1L	1.2686e-11	-0.383416
hsa-mir-424-5p	ATG14	8.17048e-17	-0.474422
hsa-mir-424-5p	CDK17	1.37688e-16	-0.470764
hsa-mir-424-5p	CHIC1	1.52438e-08	-0.319232
hsa-mir-424-5p	CPEB3	4.79191e-10	-0.351832
hsa-mir-424-5p	CREBRF	6.27924e-24	-0.579423
hsa-mir-424-5p	CRIM1	1.46008e-07	-0.296258
hsa-mir-424-5p	DMTF1	4.68163e-09	-0.330673
hsa-mir-424-5p	ELK4	9.61967e-11	-0.366091
hsa-mir-424-5p	FBXL20	8.72334e-12	-0.386545
hsa-mir-424-5p	FGF2	9.91574e-13	-0.404293
hsa-mir-424-5p	GABPA	9.47876e-08	-0.30077
hsa-mir-424-5p	GNAL	2.46602e-14	-0.432997
hsa-mir-424-5p	HOXA3	1.94611e-08	-0.31682
hsa-mir-424-5p	ITPR1	4.86224e-09	-0.330312
hsa-mir-424-5p	LRIG2	5.05688e-09	-0.329937
hsa-mir-424-5p	LSM11	1.25912e-08	-0.321109
hsa-mir-424-5p	MKX	7.60654e-09	-0.326012
hsa-mir-424-5p	MTMR3	7.94226e-08	-0.3026
hsa-mir-424-5p	PHC3	1.48345e-11	-0.382103
hsa-mir-424-5p	PNISR	4.1727e-08	-0.309179
hsa-mir-424-5p	PPM1A	1.09472e-13	-0.421618
hsa-mir-424-5p	RAB23	2.84644e-15	-0.449042
hsa-mir-424-5p	RBBP6	9.53902e-09	-0.323818
hsa-mir-424-5p	RBPJ	9.3622e-09	-0.324
hsa-mir-424-5p	RPRD2	5.44728e-08	-0.30647
hsa-mir-424-5p	RUNX1T1	6.76125e-11	-0.369157
hsa-mir-424-5p	SLC25A12	1.17281e-13	-0.421085
hsa-mir-424-5p	TAOK1	1.64422e-07	-0.295006
hsa-mir-424-5p	TGFBR3	1.05841e-12	-0.403771
hsa-mir-424-5p	TLK1	2.92897e-16	-0.465431
hsa-mir-424-5p	TMEM100	4.54506e-10	-0.35231
hsa-mir-424-5p	TNRC6B	4.92457e-13	-0.409864
hsa-mir-424-5p	TPM2	1.62347e-09	-0.340648
hsa-mir-424-5p	UBR3	6.08865e-13	-0.408182
hsa-mir-424-5p	ZFHX4	3.40638e-09	-0.333696
hsa-mir-424-5p	ZMAT3	6.58551e-08	-0.304528
hsa-mir-424-5p	ZNF449	6.48515e-10	-0.349088
hsa-mir-425-5p	BEX4	9.23786e-15	-0.440355
hsa-mir-425-5p	EOGT	1.08422e-14	-0.439162
hsa-mir-425-5p	PNMAL1	1.23255e-07	-0.298034
hsa-mir-425-5p	RAB31	5.82033e-24	-0.579873
hsa-mir-429	CAMSAP2	6.31314e-08	-0.304961
hsa-mir-429	RASSF8	1.62903e-35	-0.7242
hsa-mir-429	SEC23A	2.01255e-19	-0.514951
hsa-mir-429	WASF3	6.98908e-08	-0.303917
hsa-mir-429	ZEB1	5.38361e-44	-0.818073
hsa-mir-429	ZFPM2	4.59346e-36	-0.730535
hsa-mir-429	ZMAT3	1.06403e-10	-0.36521
hsa-mir-454-3p	ARHGAP1	1.63993e-07	-0.295034
hsa-mir-454-3p	ARHGEF26	1.46268e-13	-0.419375
hsa-mir-454-3p	CFL2	3.83173e-13	-0.411845
hsa-mir-454-3p	CLIP1	1.80711e-08	-0.317553
hsa-mir-454-3p	EOGT	6.35715e-09	-0.327742
hsa-mir-454-3p	KCTD10	1.02959e-11	-0.385163
hsa-mir-454-3p	KIF13A	1.27608e-07	-0.297671
hsa-mir-454-3p	MCC	2.15189e-11	-0.378964
hsa-mir-454-3p	PRUNE2	1.16672e-17	-0.487861
hsa-mir-454-3p	SPG20	9.49909e-09	-0.323859
hsa-mir-454-3p	STARD13	2.67362e-08	-0.313658
hsa-mir-454-3p	ZBTB4	1.17705e-12	-0.402918
hsa-mir-455-3p	BMPR1A	9.39803e-16	-0.457091
hsa-mir-4668-3p	MKX	2.61904e-08	-0.313864
hsa-mir-4677-3p	CHRDL1	8.99759e-22	-0.549331
hsa-mir-4772-3p	SSBP2	5.61831e-10	-0.350392
hsa-mir-484	AMOTL1	4.42754e-16	-0.462489
hsa-mir-484	HIVEP2	2.7212e-12	-0.396139
hsa-mir-484	HOXA5	2.79804e-10	-0.356665
hsa-mir-484	KMT2A	5.11348e-09	-0.32983
hsa-mir-484	RBMS2	1.05348e-10	-0.365297
hsa-mir-486-3p	TAGLN	1.96108e-07	-0.293141
hsa-mir-490-3p	MAP3K9	2.57835e-08	-0.314021
hsa-mir-497-5p	BAG4	4.61848e-09	-0.330803
hsa-mir-497-5p	BZW1	7.31528e-09	-0.326389
hsa-mir-497-5p	CACUL1	3.56674e-09	-0.33326
hsa-mir-497-5p	CD2AP	1.49706e-10	-0.362212
hsa-mir-497-5p	CEP55	1.59344e-11	-0.381501
hsa-mir-497-5p	CHEK1	3.24473e-09	-0.334156
hsa-mir-497-5p	CLSPN	3.35835e-13	-0.412883
hsa-mir-497-5p	E2F7	5.52233e-11	-0.370907
hsa-mir-497-5p	EIF1AX	3.85557e-13	-0.411796
hsa-mir-497-5p	HSPA1B	4.50077e-08	-0.308412
hsa-mir-497-5p	IVNS1ABP	1.86451e-11	-0.380176
hsa-mir-497-5p	KIF23	1.48314e-11	-0.382104
hsa-mir-497-5p	NAPG	1.68822e-07	-0.294728
hsa-mir-497-5p	NUP50	2.5209e-07	-0.290465
hsa-mir-497-5p	PAFAH1B2	1.62297e-07	-0.295144
hsa-mir-497-5p	PPIL1	2.28924e-07	-0.291495
hsa-mir-497-5p	PSAT1	4.11186e-09	-0.33191
hsa-mir-497-5p	RPS6KB1	2.46813e-11	-0.377801
hsa-mir-500a-5p	RNF165	4.70253e-12	-0.391659
hsa-mir-500a-5p	TACC1	7.03133e-09	-0.326771
hsa-mir-500b-3p	FGF1	4.44951e-10	-0.352501
hsa-mir-5010-3p	ZEB1	1.9889e-08	-0.316604
hsa-mir-501-3p	UBE2H	3.35895e-10	-0.35503
hsa-mir-501-5p	RNF165	5.68559e-09	-0.328814
hsa-mir-503-5p	GREM2	9.0422e-15	-0.440514
hsa-mir-519d-3p	ZBTB7A	1.42522e-09	-0.341857
hsa-mir-542-3p	ILK	9.89243e-14	-0.422399
hsa-mir-548au-3p	FOXN3	2.4771e-08	-0.314421
hsa-mir-548ba	ARHGAP11A	6.24352e-08	-0.305075
hsa-mir-548e-3p	ID4	5.77709e-11	-0.370518
hsa-mir-548e-3p	TMEM245	1.77937e-07	-0.294172
hsa-mir-556-5p	CYBRD1	4.738e-08	-0.30789
hsa-mir-5703	HOXA3	6.64794e-09	-0.327312
hsa-mir-576-5p	C20orf194	7.6513e-14	-0.424376
hsa-mir-576-5p	MBNL1	9.75338e-11	-0.36597
hsa-mir-577	ATRNL1	2.944e-08	-0.312694
hsa-mir-577	CLIC4	7.28082e-19	-0.506501
hsa-mir-577	CLIP4	4.64604e-15	-0.445444
hsa-mir-590-3p	CHIC1	1.09404e-10	-0.364966
hsa-mir-590-3p	EPHA7	1.6212e-25	-0.600817
hsa-mir-590-3p	MBNL1	1.67353e-09	-0.340366
hsa-mir-590-3p	MYEF2	5.38254e-09	-0.329339
hsa-mir-590-3p	NFIB	4.61276e-10	-0.352176
hsa-mir-590-3p	PRKAR2B	1.09606e-13	-0.421608
hsa-mir-590-3p	PTBP2	2.85955e-10	-0.356471
hsa-mir-590-3p	SESN3	7.3577e-08	-0.303388
hsa-mir-590-3p	SETD7	4.27775e-16	-0.462735
hsa-mir-590-3p	SLC8A1	2.52459e-16	-0.466485
hsa-mir-590-3p	SSBP2	1.1816e-20	-0.533192
hsa-mir-590-3p	SSPN	1.18777e-21	-0.547609
hsa-mir-590-3p	TRPS1	6.01691e-16	-0.460296
hsa-mir-590-5p	MBNL1	2.13115e-14	-0.434097
hsa-mir-616-3p	RBM43	1.23926e-07	-0.297977
hsa-mir-616-5p	ATXN3	1.11336e-07	-0.299096
hsa-mir-616-5p	FNBP1	5.39691e-12	-0.390524
hsa-mir-616-5p	HOOK3	4.06745e-08	-0.309438
hsa-mir-616-5p	MXRA7	2.12751e-10	-0.359104
hsa-mir-616-5p	NXN	1.10968e-07	-0.299131
hsa-mir-625-3p	PEG10	4.67853e-09	-0.330679
hsa-mir-625-5p	NXPH3	6.91086e-24	-0.578854
hsa-mir-625-5p	PHLDA3	2.6446e-13	-0.414758
hsa-mir-625-5p	PRELP	2.22341e-32	-0.687288
hsa-mir-625-5p	SESN3	1.10682e-16	-0.472298
hsa-mir-628-3p	RBFOX2	1.37297e-08	-0.32026
hsa-mir-629-3p	FAM229B	2.07911e-12	-0.398327
hsa-mir-629-3p	GABARAPL1	4.09588e-11	-0.373478
hsa-mir-629-3p	MYOCD	2.3723e-22	-0.557538
hsa-mir-636	HECTD2	1.48094e-07	-0.296108
hsa-mir-642a-5p	PITPNM3	3.97495e-08	-0.309671
hsa-mir-642a-5p	SMYD1	4.14804e-13	-0.41122
hsa-mir-652-3p	TNRC6A	2.0032e-07	-0.292916
hsa-mir-671-5p	CRTC3	8.30866e-08	-0.302134
hsa-mir-7110-3p	TGFBR3	2.27307e-08	-0.315277
hsa-mir-744-5p	ILK	5.03273e-11	-0.371708
hsa-mir-744-5p	NFIX	6.37474e-10	-0.349244
hsa-mir-7-5p	CALU	6.16546e-10	-0.349548
hsa-mir-7-5p	CNN3	5.03889e-09	-0.329971
hsa-mir-7-5p	COLEC12	1.03092e-15	-0.456423
hsa-mir-7-5p	CRTAP	2.97907e-16	-0.46531
hsa-mir-7-5p	FNDC4	9.41218e-10	-0.345684
hsa-mir-7-5p	GJC1	5.01064e-13	-0.409727
hsa-mir-7-5p	IRS1	1.50278e-07	-0.295954
hsa-mir-7-5p	NR1H2	3.805e-15	-0.446913
hsa-mir-7-5p	NREP	4.55415e-09	-0.330937
hsa-mir-7-5p	PDE4D	3.23186e-08	-0.311757
hsa-mir-7-5p	PRDM6	9.82763e-13	-0.404365
hsa-mir-7-5p	RAB11FIP5	1.03147e-14	-0.439534
hsa-mir-7-5p	RBMS3	8.22452e-19	-0.505694
hsa-mir-7-5p	TMEM43	8.01442e-19	-0.505865
hsa-mir-766-3p	TFPI	1.58825e-07	-0.295372
hsa-mir-7705	C15orf59	5.38976e-13	-0.409149
hsa-mir-7705	CYGB	4.24938e-08	-0.308995
hsa-mir-7974	MAP7D1	1.18521e-08	-0.321701
hsa-mir-7974	ZBTB4	7.12769e-13	-0.406929
hsa-mir-877-3p	RBMS3	1.66618e-10	-0.361268
hsa-mir-92a-3p	ATP2B4	5.88514e-30	-0.657742
hsa-mir-92a-3p	BTG2	5.50709e-08	-0.306358
hsa-mir-92a-3p	CCSER2	3.65099e-22	-0.554895
hsa-mir-92a-3p	CD69	1.07395e-08	-0.322664
hsa-mir-92a-3p	CPEB2	1.20871e-12	-0.402705
hsa-mir-92a-3p	CREB3L2	3.461e-11	-0.37492
hsa-mir-92a-3p	FAM20C	8.86197e-21	-0.535015
hsa-mir-92a-3p	GFPT2	1.98698e-16	-0.468179
hsa-mir-92a-3p	GRAMD3	3.53056e-10	-0.354583
hsa-mir-92a-3p	HIPK3	4.75421e-13	-0.410142
hsa-mir-92a-3p	ITGA5	5.81783e-14	-0.426476
hsa-mir-92a-3p	ITPR1	2.38105e-23	-0.571469
hsa-mir-92a-3p	KAT2B	4.27e-20	-0.52499
hsa-mir-92a-3p	LHFPL2	1.98692e-15	-0.451666
hsa-mir-92a-3p	MAP1B	8.84361e-30	-0.655547
hsa-mir-92a-3p	MYO5A	3.48386e-11	-0.374864
hsa-mir-92a-3p	NPTN	4.47841e-13	-0.410615
hsa-mir-92a-3p	PEAK1	3.83735e-10	-0.353835
hsa-mir-92a-3p	PPP1R12C	1.00524e-17	-0.488877
hsa-mir-92a-3p	PTEN	1.99416e-07	-0.292964
hsa-mir-92a-3p	PTGER4	2.5002e-07	-0.290553
hsa-mir-92a-3p	RAB8B	1.00775e-10	-0.365685
hsa-mir-92a-3p	SESN3	5.85935e-09	-0.328525
hsa-mir-92a-3p	SOCS5	4.64823e-08	-0.308085
hsa-mir-92a-3p	TECPR2	8.52681e-11	-0.367142
hsa-mir-92a-3p	TEF	1.88597e-14	-0.435017
hsa-mir-92a-3p	ZFHX4	1.09946e-20	-0.533649
hsa-mir-93-3p	PLXNA4	9.91808e-22	-0.548728
hsa-mir-93-3p	TECPR2	8.1705e-09	-0.32532
hsa-mir-93-5p	ABCA1	1.898e-07	-0.293488
hsa-mir-93-5p	ADARB1	1.59525e-14	-0.436274
hsa-mir-93-5p	ANKRD29	5.33695e-12	-0.390616
hsa-mir-93-5p	ANKRD33B	5.15905e-08	-0.307024
hsa-mir-93-5p	ARHGAP1	1.61358e-13	-0.418612
hsa-mir-93-5p	C14orf28	1.99103e-09	-0.338746
hsa-mir-93-5p	CCSER2	2.99536e-11	-0.376154
hsa-mir-93-5p	CERCAM	2.5958e-10	-0.357335
hsa-mir-93-5p	CFL2	3.01428e-19	-0.512308
hsa-mir-93-5p	CLIP4	1.51622e-19	-0.516796
hsa-mir-93-5p	CRY2	3.92046e-11	-0.373853
hsa-mir-93-5p	CYBRD1	9.81938e-27	-0.616829
hsa-mir-93-5p	DAB2	1.16191e-08	-0.321895
hsa-mir-93-5p	EPHA7	4.49852e-19	-0.509678
hsa-mir-93-5p	EZH1	4.55329e-16	-0.46229
hsa-mir-93-5p	FAM129A	9.03884e-32	-0.679949
hsa-mir-93-5p	FAXC	1.89202e-11	-0.380052
hsa-mir-93-5p	FBXL5	5.97475e-11	-0.370227
hsa-mir-93-5p	FBXO31	1.03775e-07	-0.299829
hsa-mir-93-5p	FRMD6	9.11455e-22	-0.549251
hsa-mir-93-5p	FYCO1	1.26734e-23	-0.575243
hsa-mir-93-5p	GAB1	2.07008e-07	-0.292567
hsa-mir-93-5p	GNB5	2.05624e-07	-0.292638
hsa-mir-93-5p	HEG1	1.75297e-20	-0.530685
hsa-mir-93-5p	KAT2B	8.24753e-11	-0.367432
hsa-mir-93-5p	KATNAL1	1.19884e-12	-0.402771
hsa-mir-93-5p	KIAA0513	5.14369e-10	-0.351191
hsa-mir-93-5p	KLF10	1.97526e-12	-0.398742
hsa-mir-93-5p	KLF11	2.87772e-09	-0.335289
hsa-mir-93-5p	KLF9	4.94425e-18	-0.493692
hsa-mir-93-5p	MAP3K3	3.42545e-26	-0.609734
hsa-mir-93-5p	MCC	8.4927e-22	-0.549689
hsa-mir-93-5p	NACC2	9.5856e-18	-0.489201
hsa-mir-93-5p	NAGK	2.15407e-08	-0.315812
hsa-mir-93-5p	OSR1	9.10966e-09	-0.324265
hsa-mir-93-5p	OSTM1	6.80752e-08	-0.304187
hsa-mir-93-5p	PBX3	2.25284e-19	-0.514214
hsa-mir-93-5p	PIP4K2A	6.71719e-17	-0.475789
hsa-mir-93-5p	PKD2	1.76484e-20	-0.530642
hsa-mir-93-5p	PLEKHO2	8.91118e-16	-0.457474
hsa-mir-93-5p	PTGFRN	3.38434e-08	-0.311293
hsa-mir-93-5p	PURA	1.07999e-07	-0.299414
hsa-mir-93-5p	RGMB	4.44153e-22	-0.55369
hsa-mir-93-5p	RORA	1.29749e-10	-0.363471
hsa-mir-93-5p	SASH1	3.61407e-09	-0.333135
hsa-mir-93-5p	SESN3	1.05583e-07	-0.299649
hsa-mir-93-5p	SH3PXD2A	6.74225e-08	-0.304286
hsa-mir-93-5p	SLC2A4	5.13027e-25	-0.594142
hsa-mir-93-5p	TGFBR2	2.18112e-13	-0.416265
hsa-mir-93-5p	TMEM245	2.86015e-10	-0.356469
hsa-mir-93-5p	TXNIP	6.55735e-23	-0.565364
hsa-mir-93-5p	VLDLR	3.73979e-13	-0.412037
hsa-mir-93-5p	ZBTB4	2.01949e-29	-0.651079
hsa-mir-939-5p	HAND2	1.22502e-10	-0.363975
hsa-mir-939-5p	NFASC	1.46147e-13	-0.419381
hsa-mir-940	CFL2	5.16344e-11	-0.371487
hsa-mir-940	LIX1L	2.22998e-12	-0.397758
hsa-mir-940	PDE7B	5.3982e-10	-0.350754
hsa-mir-940	RECK	2.87353e-08	-0.312936
hsa-mir-942-3p	GAS1	1.65051e-08	-0.318449
hsa-mir-942-5p	FAXC	3.03527e-20	-0.527179
hsa-mir-942-5p	LSAMP	1.17197e-25	-0.602687
hsa-mir-942-5p	MECP2	1.37545e-12	-0.401666
hsa-mir-942-5p	PCDH17	4.31281e-09	-0.331455
hsa-mir-942-5p	SETD7	2.83301e-12	-0.395811
hsa-mir-942-5p	SNRK	3.92612e-09	-0.332349
hsa-mir-942-5p	TNS1	1.60318e-37	-0.747141
hsa-mir-96-5p	JAZF1	2.19136e-29	-0.650635
hsa-mir-96-5p	MAP3K3	1.6966e-30	-0.664414
hsa-mir-96-5p	TMEM170B	8.68851e-08	-0.301672
hsa-mir-96-5p	ZEB1	2.49626e-38	-0.756236
hsa-mir-98-3p	CREBRF	3.81907e-11	-0.374078

## Sheet: Sheet4
Table S4. List of 32 overlapping METcor and MIRcor genes
Gene Symbol	Ensembl
ANKRD33B	ENSG00000164236
AP1S1	ENSG00000106367
C20orf194	ENSG00000088854
CLIP4	ENSG00000115295
CSDE1	ENSG00000009307
CYP1B1	ENSG00000138061
DMTF1	ENSG00000135164
FGFR1	ENSG00000077782
FNDC4	ENSG00000115226
FOXF2	ENSG00000137273
GNAI1	ENSG00000127955
GNG12	ENSG00000172380
HMBOX1	ENSG00000147421
MYEF2	ENSG00000104177
NR3C1	ENSG00000113580
PDK4	ENSG00000004799
PLSCR4	ENSG00000114698
PNMAL1	ENSG00000182013
PRKAA2	ENSG00000162409
PTEN	ENSG00000171862
PTPN13	ENSG00000163629
SEMA4C	ENSG00000168758
SMARCA2	ENSG00000080503
SPG20	ENSG00000133104
TBC1D20	ENSG00000125875
TCF4	ENSG00000196628
TRPS1	ENSG00000104447
TUB	ENSG00000166402
WASF3	ENSG00000132970
WIPF1	ENSG00000115935
ZFAND5	ENSG00000107372
ZFHX4	ENSG00000091656

## Sheet: Sheet5
Table S5. Subtype-specific genes in this study.
Gene Symbol	Subtype
MIR4701	C1
MIR567	C1
MIR548AA1	C1
MIR3153	C1
RNU6-583P	C1
MIR559	C1
MIR4326	C1
RNU1-72P	C1
ARHGEF38-IT1	C1
RNU6-669P	C1
MIR6747	C1
RNA5SP323	C1
RNU7-48P	C1
SNORD72	C1
RNU6-702P	C1
MIR6783	C1
SEMG1	C1
SNORD1B	C1
MIR3136	C1
LINC01612	C1
RNU6-652P	C1
RNU6-610P	C1
SNORD37	C1
TRBV29OR9-2	C1
MIR1293	C1
RNA5SP108	C1
MIR6835	C1
RNU4-89P	C1
MIR6819	C1
MIR3942	C1
MIR4728	C1
MIR548AR	C1
MIR302C	C1
RNU2-33P	C1
CASP5	C1
SNORA51	C1
RAD17P1	C1
ABCA12	C1
SNORD11B	C1
RNU7-143P	C1
MIR302D	C1
RNU6-1223P	C1
LOC101929626	C1
RNU7-49P	C1
MIR103A2	C1
MIR4685	C1
RN7SKP299	C1
SCIRT	C1
SNORD7	C1
RNU6-494P	C1
RNU7-18P	C1
RNA5SP477	C1
SMIM31	C1
GPA33	C1
MIR563	C1
RNU6-875P	C1
MIR6784	C1
SNORD19C	C1
RNU6-623P	C1
MIR320C1	C1
MIR1291	C1
SULT1C3	C1
MIR616	C1
SERPINB7	C1
CATSPERB	C1
RNU7-3P	C1
RNA5SP227	C1
MIR4692	C1
RNU6-80P	C1
SNORD124	C1
MTND4P23	C1
SLC7A11	C1
SNORD83A	C1
POLQ	C1
MTND5P25	C1
MIR1268A	C1
RNU6-668P	C1
SNORD14E	C1
MIR6867	C1
SNORD53B	C1
TRIM40	C1
MIR6812	C1
MIR3164	C1
RNU6-1301P	C1
NPSR1	C1
MUC2	C1
GAD1	C1
MIR6814	C1
RN7SL132P	C1
RNU6-1294P	C1
RNA5SP156	C1
SLCO1B3	C1
GS1-204I12.4	C1
MIR6832	C1
MIR3174	C1
MIR4641	C1
E2F7	C1
MIR3651	C1
MIR3155A	C1
RNA5SP203	C1
RNU6-762P	C1
SNRPFP4	C1
PIK3C2G	C1
SNORD73B	C1
LOC105375166	C1
MIR550A1	C1
MYRFL	C1
FEZF1-AS1	C1
TRIM10	C1
MIR4261	C1
CEACAM7	C1
ADGRG7	C1
LINC02535	C1
MEP1A	C1
MGAM2	C1
SYT8	C1
MUC17	C1
RNA5SP395	C1
STK31	C1
MTND3P10	C1
AKAP8P1	C1
LINC00520	C1
LOC105375431	C1
MIR548AN	C1
SEMG2	C1
MIR107	C1
RNU7-75P	C1
MIR553	C1
SNORA15	C1
HOXA11	C1
SNORD6	C1
RNU6-1048P	C1
SULT1C2P2	C1
RNA5SP268	C1
ADGRF1	C1
SNORA46	C1
ACTL11P	C1
MIR4427	C1
HOXA11-AS	C1
RNU6-1157P	C1
LINC01602	C1
RNU6-574P	C1
MIR5582	C1
FAM72C	C1
RNU4-39P	C1
XKR9	C1
RPS15AP26	C1
MIR561	C1
RNA5SP37	C1
RNA5SP194	C1
RNA5SP256	C1
RNU6-856P	C1
PDE11A-AS1	C1
RNU6-377P	C1
RN7SL535P	C1
SNORD121A	C1
MIR3944	C1
RNU6-944P	C1
MCIDAS	C1
PSMC1P2	C1
LHFPL3	C1
RNY4P23	C1
MIR5094	C1
FAM83B	C1
IBSP	C1
MAL2-AS1	C1
CPS1	C1
SNORD127	C1
RNA5SP122	C1
PCSK9	C1
MMP12	C1
RNU6-154P	C1
LOC284930	C1
SAPCD1	C1
RNU2-62P	C1
MCM10	C1
FEZF1	C1
ARHGEF2-AS1	C1
SNORA69	C1
MIR589	C1
SNORD59A	C1
RNU6-197P	C1
ATOH1	C1
MIR3138	C1
H2AC12	C1
LRP8	C1
RNU6-1318P	C1
FAM72D	C1
MIR6877	C1
MIR4504	C1
RNU6-689P	C1
C6orf223	C1
CENPE	C1
RNU6-48P	C1
RN7SL208P	C1
BRIP1	C1
ESCO2	C1
SPDYC	C1
MIR16-1	C1
UBE2Q1-AS1	C1
ARHGEF38	C1
OPA1-AS1	C1
SNORD30	C1
RNA5SP61	C1
KIF14	C1
FAM81A	C1
STRIP2	C1
INSL4	C1
H2AC4	C1
LINC00628	C1
KRT19P1	C1
RN7SL255P	C1
RNU6-547P	C1
RNU5E-3P	C1
RNU6-188P	C1
LMNTD2-AS1	C1
RNU6-658P	C1
SNORA9B	C1
MTND4P26	C1
RNU6-930P	C1
LOC101930094	C1
MIR3133	C1
HOXA13	C1
SNORA80B	C1
PIWIL1	C1
KNL1	C1
OMP	C1
ZNF695	C1
FGFBP1	C1
MIR8087	C1
HSPD1P5	C1
APOBEC1	C1
MIR200A	C1
RNU6-665P	C1
ATP10B	C1
RNU6-212P	C1
UCA1	C1
NR1I2	C1
MIR6864	C1
MIOX	C1
RNU7-12P	C1
MIR181B2	C1
SLC27A2	C1
SNORD13P3	C1
MIR210	C1
KIF15	C1
CCDC150	C1
MIR548L	C1
RNVU1-34	C1
MIR550A2	C1
RHOV	C1
SLC7A11-AS1	C1
FAM72A	C1
MIR4653	C1
MIR4284	C1
RNU6-260P	C1
SCARNA22	C1
LOC101928994	C1
CAB39P1	C1
SNORA54	C1
RNU6ATAC40P	C1
MIR4677	C1
RNU6-1215P	C1
RNU5F-1	C1
KRT15	C1
CDCA2	C1
H2AC9P	C1
AMH	C1
TICRR	C1
LOC101927762	C1
MTND3P23	C1
ZGRF1	C1
LOC100128939	C1
H1-5	C1
MIR4258	C1
KIF18A	C1
SNORA19	C1
NCAPG	C1
MTATP6P26	C1
RNU2-42P	C1
SNORA2A	C1
MIR593	C1
MIR4263	C1
DNA2	C1
RNU5A-8P	C1
MTCO3P43	C1
RPL36AP54	C1
MIR3122	C1
MIR550A3	C1
RNU6-820P	C1
RNU5B-1	C1
LINC01593	C1
LINC00501	C1
RNU6-927P	C1
MIR6779	C1
RNU6-1005P	C1
KRT8P36	C1
RPL39P16	C1
STX19	C1
MIR3140	C1
SNORA22B	C1
RNU6-476P	C1
EXPH5	C1
RPL13P8	C1
RPL28P2	C1
STIL	C1
MIR3146	C1
SNORD36C	C1
RDM1	C1
NPSR1-AS1	C1
KRT8P5	C1
CENPI	C1
CLSPN	C1
MIR215	C1
LINC01559	C1
CDC25A	C1
SLC10A5	C1
HOXA9	C1
FANCB	C1
RNA5SP341	C1
SI	C1
ARSH	C1
SNORD100	C1
FAM72B	C1
SNORD19	C1
RN7SL219P	C1
RPL6P7	C1
RAD54L	C1
SNORA75	C1
CDC6	C1
RPL26P29	C1
RNA5SP425	C1
RNU7-200P	C1
HLA-Z	C1
RNU6-781P	C1
RNA5SP429	C1
MIR6895	C1
RPL23AP66	C1
DEPDC1	C1
LOC442292	C1
RSPH1	C1
MIR1207	C1
MIR548U	C1
SLC6A14	C1
RNU6-807P	C1
ERCC6L	C1
SCAT8	C1
STYK1	C1
NOX1	C1
RNU7-90P	C1
RNA5SP212	C1
SNORD63	C1
RNU7-123P	C1
KRT8P11	C1
MIR7856	C1
RNVU1-6	C1
MIR6753	C1
RNU6-890P	C1
RPL7AP52	C1
MIR643	C1
MIR6851	C1
MIR3198-1	C1
MYB	C1
RN7SL351P	C1
MIR194-1	C1
HOXA10-AS	C1
MIR7151	C1
CAPN8	C1
XRCC2	C1
EME1	C1
SNORA71A	C1
DMBX1	C1
DEPDC1-AS1	C1
ORC1	C1
RNU6-190P	C1
RNU4-78P	C1
MIR1183	C1
MIR6124	C1
AKR7L	C1
MIR6750	C1
RNU6-780P	C1
TEX19	C1
RNA5SP219	C1
RNU6-720P	C1
RNA5SP179	C1
E2F8	C1
RAD54B	C1
RNU6-876P	C1
LIPM	C1
HSPA8P3	C1
MTATP6P11	C1
IL17C	C1
ASPM	C1
DDX11-AS1	C1
SNORA36B	C1
EXO1	C1
RNU7-84P	C1
MIR6870	C1
KRT8P10	C1
PPIAP45	C1
CHKB-CPT1B	C1
SNORD121B	C1
RNVU1-32	C1
RPL6P23	C1
MIR6797	C1
MIR367	C1
PLK4	C1
RNU6-126P	C1
TRIM31-AS1	C1
RNU6-312P	C1
ZIC5	C1
RNU6-893P	C1
PLCH1	C1
RNY4P19	C1
MIR548AT	C1
FAM27E3	C1
MTFR2	C1
RN7SL481P	C1
RPL31P21	C1
RNU7-107P	C1
LINC01337	C1
IYD	C1
RN7SKP98	C1
DEPDC1B	C1
RNU6-1170P	C1
MIRLET7D	C1
GINS4	C1
WDR62	C1
KRT8P17	C1
TFAP2A	C1
C11orf42	C1
SNORA53	C1
SGO1	C1
OR2B6	C1
NCAPD2P1	C1
CCNE2	C1
BUB1B	C1
DIAPH3	C1
RNU6-1206P	C1
RNU6-431P	C1
MIR3127	C1
MTND4LP13	C1
CDH12	C1
RNU4-25P	C1
RNA5SP383	C1
OR7M1P	C1
PPBPP2	C1
XIAPP3	C1
MIR4470	C1
DUXAP1	C1
MIR106B	C1
STYXL2	C1
LINC02615	C1
TRIM15	C1
RNU6-628P	C1
KIR2DL4	C1
LOC100288637	C1
DDIAS	C1
TRIM36	C1
GTF3C6P3	C1
MTBP	C1
MIR6769A	C1
MIR378J	C1
NT5C3AP1	C1
SNORD11	C1
MAP3K21	C1
RNU6-25P	C1
RNU7-140P	C1
SNORA13	C1
E2F2	C1
RN7SL809P	C1
MIR4689	C1
H2BC14	C1
RNU6-479P	C1
SCAT2	C1
CEP152	C1
KRT8P35	C1
LOC105375267	C1
BCL2L2-PABPN1	C1
SNORA70F	C1
DNASE1L2	C1
RNU6-319P	C1
RNU6-15P	C1
CBR4-DT	C1
RNU1-103P	C1
RNU6-554P	C1
MIR4744	C1
BCL2L15	C1
CCNG1P1	C1
SLC9A2	C1
SNORA58B	C1
MAD2L1	C1
PAIP1P1	C1
RNA5SP129	C1
RN7SL405P	C1
LRRC66	C1
KRT8P37	C1
C4BPAP1	C1
RAB27B	C1
MIR548AM	C1
RNA5SP202	C2
SPRR3	C2
RPL35AP30	C2
SPRR1B	C2
KRT13	C2
LY6D	C2
C10orf99	C2
KRT20	C2
KRT6A	C2
H3C11	C2
VTRNA1-3	C2
MIR12136	C2
KRT18P54	C2
RMRP	C2
SNORA84	C2
IGFL1	C2
HBA1	C2
SPRR2A	C2
SNORD15B	C2
SLAMF9	C2
KISS1	C2
KRT6B	C2
IGFL2-AS1	C2
KRT18P29	C2
SNORA14A	C2
CTNNA1-AS1	C2
H2AC21	C2
H4C6	C2
H2AC16	C2
SNORA49	C2
RNU4-1	C2
BOLA2	C2
S100A7	C2
LOC645853	C2
CLDN9	C2
SNORA20	C2
RPS15AP17	C2
MUCL1	C2
GSTM1	C2
REG1B	C2
MIR3648-2	C2
RPL37P10	C2
TAAR3P	C2
SPRR1A	C2
DUOXA2	C2
DHRS2	C2
FAM25A	C2
SNORA12	C2
SNORA80A	C2
RPL24P6	C2
GOLT1A	C2
IL17C	C2
SNORA47	C2
SAA2	C2
GLOD5	C2
RPL22P13	C2
CASC8	C2
KRT14	C2
MMP3	C2
H2AC14	C2
PPIAP44	C2
LRRC26	C2
MRPS18CP7	C2
TMEM105	C2
CST4	C2
KRT18P17	C2
RHCG	C2
DEFB4A	C2
ACTL8	C2
H2AC4	C2
LINC02323	C2
SFTA2	C2
H2BC13	C2
RNA5SP336	C2
RPL19P4	C2
SMIM2-AS1	C2
SULT2B1	C2
ALOX12B	C2
LOC110467523	C2
RNU6-1035P	C2
H1-5	C2
H4C13	C2
SAA2-SAA4	C2
PAEP	C2
CLDN6	C2
KRT5	C2
H3C7	C2
H4C1	C2
C16orf95-DT	C2
C6orf223	C2
SNORA11	C2
EFNA2	C2
UPK2	C2
KRT4	C2
KRT18P42	C2
PSME2P1	C2
MTCYBP35	C2
KLK8	C2
RPS19P7	C2
RNY3P11	C2
LINC00853	C2
RPL18P3	C2
RPL36AP26	C2
PPP1R14B-AS1	C2
FGA	C2
KLK6	C2
FAM131C	C2
FAM3B	C2
C11orf86	C2
LINC02313	C2
SPRR2D	C2
RPL13P2	C2
CCNP	C2
RNVU1-22	C2
KRT18P20	C2
RPL27P6	C2
RNA5-8SP6	C2
KRT18P11	C2
REG3A	C2
IL37	C2
ASS1P3	C2
FGB	C2
SAA1	C2
PLA2G2F	C2
RPS5P5	C2
RNU6-1064P	C2
KRT18P51	C2
H2AC17	C2
CPA2	C2
SLURP1	C2
RPL36A-HNRNPH2	C2
SLC22A18AS	C2
KRT18P65	C2
NCCRP1	C2
MNX1-AS1	C2
S100A12	C2
SPDYC	C2
PSCA	C2
RPL26P37	C2
RNA5-8SP2	C2
CRCT1	C2
RNA5S9	C2
NACA4P	C2
CCL7	C2
RNF223	C2
TMEM92	C2
KRT18P10	C2
APOC3	C2
PSME2P6	C2
RNA5-8SP5	C2
ATAD3C	C2
KRT18P28	C2
IL11	C2
APOBEC1	C2
GSTA2	C2
FGFBP1	C2
TPSP2	C2
BSG-AS1	C2
CBY2	C2
MIR6726	C2
ETV2	C2
PSMB3P1	C2
PSME2P3	C2
H2BC17	C2
UPK1A	C2
CYSRT1	C2
MOGAT3	C2
KRT81	C2
NOTUM	C2
REEP6	C2
CSF2	C2
RNA5SP149	C2
NANOS3	C2
HCRT	C2
EIF5AL1	C2
FRGCA	C2
ATP2A1-AS1	C2
IGLV2-28	C2
F12	C2
RPL18AP10	C2
RPS20P6	C2
KRT6C	C2
LOC101928881	C2
EIF5AP2	C2
SPRR2E	C2
LOC105373958	C2
RPS2P28	C2
H4C3	C2
PRSS1	C2
SYNGR4	C2
FUT3	C2
PPP1R14D	C2
OSGIN1	C2
RPS14P10	C2
SYCE3	C2
C5orf38	C2
PRR20G	C2
CATIP-AS1	C2
MAGIX	C2
NXPH4	C2
CCL25	C2
RNU5A-8P	C2
S100A8	C2
C5orf46	C2
RPS2P35	C2
TEX101	C2
MIR200CHG	C2
H4C2	C2
RHOV	C2
SHD	C2
LINC02365	C2
RPS15P8	C2
LINC02901	C2
RPS2P21	C2
KRT8P9	C2
KRT18P18	C2
DSCR8	C2
SCARNA22	C2
PSME2P2	C2
CNFN	C2
DEFB1	C2
LINC00520	C2
ESPN	C2
PPIAP50	C2
PDZK1IP1	C2
PGA3	C2
ZNF593	C2
FAM71D	C2
RPS3AP47	C2
RBBP8NL	C2
PLAC1	C2
CDA	C2
CSF3	C2
LOC100420119	C2
LINC01605	C2
KRT8P36	C2
FIBCD1	C2
S100A2	C2
ECE2	C2
KRT8P10	C2
KRT18P38	C2
SRIP3	C2
RPS2P18	C2
RPL23AP78	C2
H2BC10	C2
COSMOC	C2
KRT18P48	C2
FXYD4	C2
MTND3P25	C2
ELOBP1	C2
LINC01511	C2
ELFN1-AS1	C2
RPS16P2	C2
RPS2P10	C2
LINC01269	C2
RPL18AP11	C2
KRT18P36	C2
LINC02577	C2
KRT16	C2
TMEM40	C2
KRT18P68	C2
APOA1	C2
KRT18P21	C2
ZP3	C2
ASS1P13	C2
SNORA22C	C2
RPS10P2	C2
RNU1-89P	C2
RPL23AP37	C2
PF4V1	C2
NPW	C2
SNORA73B	C2
H4C4	C2
ELOBP2	C2
MMEL1	C2
KRT8P49	C2
H2AC20	C2
KRT19P1	C2
RPS2P4	C2
H2BC9	C2
CALB2	C2
EXOSC10-AS1	C2
TMEM253	C2
GGT6	C2
RPL23AP43	C2
GINS2	C2
CST6	C2
C1QTNF12	C2
FUT6	C2
APOA2	C2
RPL18AP15	C2
ALOXE3	C2
RPL18AP16	C2
BPIFA2	C2
EPN3	C2
LAIR2	C2
KRT18P16	C2
CD164L2	C2
GJB5	C2
REG1A	C2
DDN	C2
KRT18P58	C2
H2BC6	C2
EDN2	C2
UPK3A	C2
GATD3B	C2
MIR200C	C2
SNORD89	C2
TMEM52	C2
MTND6P3	C2
IGLV5-37	C2
RPL19P5	C2
SNORA7B	C2
RPS15P1	C2
MTFP1	C2
LINC00967	C2
PPIAP65	C2
PALM3	C2
LOC105373383	C2
ZG16	C2
MGC32805	C2
RPL3L	C2
RPL23AP80	C2
RNY1	C2
RPLP0P5	C2
RPS13P8	C2
RPL28P5	C2
LINC01816	C2
SNORA22	C2
RPS2P55	C2
MIR532	C2
LINC00113	C2
SERPINB4	C2
MYLPF	C2
RPS5P8	C2
SMIM24	C2
PI3	C2
RPL12P6	C2
MTCO3P13	C2
ASGR1	C2
RNA5SP150	C2
RPS17P3	C2
TM4SF1-AS1	C2
RPS26P31	C2
RNU4-2	C2
H2BC14	C2
TMEM171	C2
PCAT6	C2
LOC112268032	C2
PRRT3-AS1	C2
RPL27P1	C2
RPS2P48	C2
RPL18P11	C2
RPL32P4	C2
NEURL3	C2
CIDEC	C2
C8G	C2
RPL8P2	C2
SNHG25	C2
UNC5B-AS1	C2
CATSPER1	C2
LYPD2	C2
TUSC8	C2
RPSAP53	C2
EFNA3	C2
PRAP1	C2
INO80B	C2
PPBP	C2
RPS18P10	C2
C16orf74	C2
C19orf73	C2
PLAAT2	C2
SULT1A2	C2
H2AC8	C2
KLK10	C2
KRT8P20	C2
GSTZ1	C2
SNORA14B	C2
RNF186	C2
PPIAP49	C2
GAL3ST1	C2
RNY4P34	C2
C4BPA	C2
MTRNR2L1	C2
RPL18AP8	C2
SLC39A4	C2
ECHDC3	C2
FEZF2	C2
IGFL3	C2
RPS2P11	C2
H3C12	C2
RPL31P39	C2
RPL21P80	C2
NAGS	C2
OSTCP1	C2
PRAC2	C2
PRSS3	C2
KRT18P56	C2
CASP5	C2
NMTRQ-TTG12-1	C2
KRT15	C2
RPL24P5	C2
LCE3D	C2
FABP7	C2
FAM83A	C2
LINC00460	C2
ULBP2	C2
OSM	C2
DEGS2	C2
KLK7	C2
CREB3L3	C2
PRELID1P1	C2
RPS3P6	C2
RPS15AP20	C2
KRT18P26	C2
FDPSP5	C2
LOC101927571	C2
SERPINB3	C2
LINC00336	C2
MINCR	C2
PROK2	C2
UNC93A	C2
RNU1-14P	C2
RPL8P3	C2
LCN2	C2
S100A7A	C2
LOC105370616	C2
SCARNA10	C2
LOC100506098	C2
KRT18P23	C2
TRIB3	C2
NEU4	C2
SNHG9	C2
RPS4XP20	C2
MAP3K9-DT	C2
CDCA3	C2
RPL21P40	C2
LMTK3	C2
PGA5	C2
KRT18P24	C2
AMN	C2
RPS18P2	C2
RPL37P5	C2
KRT78	C2
BTNL3	C2
PERM1	C2
LOC117779438	C2
C8B	C2
MAB21L4	C2
ATP5MGL	C2
LINC00592	C2
TM4SF4	C2
MTCYBP4	C2
SMIM22	C2
LINC01169	C2
CXCL6	C2
LINC02608	C2
KRT8P8	C2
KRT18P3	C2
DUOX2	C2
TYMSOS	C2
LOC101559451	C2
RPL23AP15	C2
FDX2	C2
PLA2G1B	C2
TGFBR3L	C2
SCARNA11	C2
TMEM191A	C2
RPL21P55	C2
RPL17P20	C2
KRT8P37	C2
CLDN2	C2
PPIAP76	C2
OVOL1	C2
RPL23AP57	C2
CYCSP3	C2
CDKN2A	C2
RPS27P22	C2
C17orf97	C2
CALHM3	C2
MTND2P33	C2
IL1B	C2
RPS7P8	C2
LINC01942	C2
RPL7AP36	C2
PSMC2P1	C2
WFDC21P	C2
TNNT1	C2
OR7E91P	C2
PRSS36	C2
MTND3P19	C2
MTRNR2L6	C2
RPL7P47	C2
PPIAP28	C2
RPL18P13	C2
STAP2	C2
FOXN3-AS1	C2
C1orf53	C2
THORLNC	C2
WNT7B	C2
SMYD1	C3
CHRM2	C3
HAND2-AS1	C3
ASB5	C3
MYOC	C3
FRRS1L	C3
SCN7A	C3
PGM5-AS1	C3
ATP1A2	C3
PDZRN4	C3
TMEM252	C3
SMPX	C3
BMP3	C3
CARTPT	C3
PLP1	C3
EPHA7	C3
KCNB1	C3
CNKSR2	C3
VIP	C3
LMO1	C3
TCEAL2	C3
MORN5	C3
SNORD116-4	C3
HAND2	C3
CTNNA3	C3
TRBV26OR9-2	C3
AGTR1	C3
TAC1	C3
SCRG1	C3
ECRG4	C3
MLNR	C3
STUM	C3
LDB3	C3
TMEM35A	C3
PCDH10	C3
CASQ2	C3
PCP4L1	C3
NPTX1	C3
KCNA1	C3
NRK	C3
WSCD2	C3
MAMDC2	C3
MAPK4	C3
MIR4269	C3
ANGPTL1	C3
CHRDL1	C3
SFRP1	C3
CNR1	C3
METTL24	C3
LOC646588	C3
CHRNA3	C3
FOXP2	C3
FGF10	C3
CNTN1	C3
ANGPTL7	C3
SNORD116-2	C3
LINC02106	C3
CADM3	C3
BCHE	C3
CDH19	C3
SNORD116-24	C3
RNU7-161P	C3
GRPR	C3
LOC392787	C3
PNCK	C3
PI16	C3
ABCA8	C3
ADH1B	C3
PLIN4	C3
CASQ1	C3
NRXN3	C3
KCNK2	C3
TAFA4	C3
KCNMA1	C3
DPP6	C3
C7	C3
GFRA1	C3
PRIMA1	C3
BARX1-DT	C3
VIPR2	C3
SLC8A2	C3
PCDH9	C3
NXPH3	C3
PENK	C3
AKAP6	C3
LONRF2	C3
PYGM	C3
GREM2	C3
MIR4787	C3
GRIK3	C3
GLP2R	C3
SNORD116-6	C3
MYOCD	C3
STMN2	C3
ADGRB3	C3
NEXMIF	C3
PGR	C3
NAP1L2	C3
FREM1	C3
RSPO1	C3
MEOX2	C3
ZBTB16	C3
TMEM100	C3
SHISA3	C3
ADAM33	C3
MAB21L2	C3
OGN	C3
PWAR5	C3
ANK2	C3
PTCHD1	C3
NGFR	C3
CCKAR	C3
PDZD4	C3
GPM6A	C3
C8orf88	C3
FAT3	C3
PEG3	C3
GRIN2A	C3
RBM24	C3
OMD	C3
IGFN1	C3
RBFOX3	C3
SPEG	C3
ADAMTS9-AS2	C3
PGM5	C3
C1QTNF7	C3
PRKAA2	C3
SCN2B	C3
KCTD8	C3
ACTN2	C3
PART1	C3
GNAO1	C3
SHISAL1	C3
GALNT16	C3
CRTAC1	C3
KCNK3	C3
DCLK1	C3
ABCA9	C3
GDF10	C3
NOVA1	C3
SORCS1	C3
GRIK5	C3
CDO1	C3
RIC3	C3
ADAMTSL3	C3
TACR2	C3
ADCYAP1R1	C3
LINC02884	C3
THSD7B	C3
NECAB1	C3
THBS4	C3
NRXN2	C3
MIR4506	C3
MIR125B2	C3
TMEM59L	C3
NLGN1	C3
IGF1	C3
CADM2	C3
PRUNE2	C3
COL4A6	C3
RNF150	C3
ADCY2	C3
NRXN1	C3
SLITRK5	C3
LINC02268	C3
FMN2	C3
PPP1R1A	C3
LOC105369203	C3
SLIT2	C3
ADAMTS8	C3
PLCXD3	C3
TCEAL5	C3
MUSK	C3
MIR5008	C3
MIR99AHG	C3
RPL13AP11	C3
CMA1	C3
ISL1-DT	C3
MIR32	C3
LMO3	C3
NEGR1	C3
RGMA	C3
FAXC	C3
AOC4P	C3
GPR17	C3
KERA	C3
MBNL1-AS1	C3
RYR3	C3
KCNIP1	C3
ADCYAP1	C3
PCA3	C3
BHMT2	C3
TNN	C3
HSPB3	C3
KCNA5	C3
SLC2A4	C3
DTNA	C3
AR	C3
ADCY5	C3
HSPB7	C3
DCAF12L2	C3
KLHL4	C3
TPO	C3
ANKS1B	C3
AFF3	C3
GAS1RR	C3
SLC18A3	C3
NBEA	C3
COL21A1	C3
SLITRK3	C3
NPY	C3
RPRM	C3
MIR7152	C3
ADGRD1	C3
NUDT10	C3
SNAP25	C3
NCAM1	C3
HLF	C3
SNORD116-1	C3
CTSG	C3
LINC01797	C3
RNU6-1226P	C3
MIR4319	C3
MIR125B1	C3
COL19A1	C3
NFASC	C3
CCDC136	C3
JPH2	C3
HTR2A	C3
LINC01354	C3
DCX	C3
CPEB1	C3
ZNF385D	C3
THBS4-AS1	C3
RAB9B	C3
PKNOX2	C3
TACR1	C3
FCER1A	C3
CILP	C3
EPHA6	C3
LINC02269	C3
BNC2	C3
KCNA2	C3
ZFHX4	C3
SYNC	C3
PMP2	C3
PGM5P4-AS1	C3
SLC5A7	C3
RNY4P36	C3
GHR	C3
RTL3	C3
TMOD1	C3
NOS1	C3
VXN	C3
ZNF727	C3
MIR770	C3
BVES-AS1	C3
RNA5SP92	C3
ZNF835	C3
ACTA2-AS1	C3
RN7SL417P	C3
RUNX1T1	C3
SNAP91	C3
NIPAL4	C3
RPS6KA6	C3
NHSL2	C3
BMPER	C3
AARD	C3
BOC	C3
LINC01798	C3
CAND2	C3
RNU6-1176P	C3
RYR2	C3
AOX1	C3
FNDC5	C3
LINC01018	C3
GPRASP1	C3
MAP6	C3
C1QTNF4	C3
TUB	C3
NAV3	C3
ADRB3	C3
RELN	C3
FOXD3	C3
SGCA	C3
NAP1L3	C3
LINC00924	C3
MIR6757	C3
HMCN2	C3
FLRT2	C3
MIR100HG	C3
PDE7B	C3
ABCC9	C3
RNU7-47P	C3
RERG-AS1	C3
ZNF471	C3
TMEM132C	C3
PLXNA4	C3
MIR5190	C3
MAPK10	C3
LOC102724050	C3
CNGA3	C3
LOC283856	C3
ISM1	C3
MRGPRF-AS1	C3
FGF14-AS2	C3
CNTN2	C3
GASK1A	C3
MIR938	C3
MKX	C3
PTPN5	C3
MAPT	C3
SYNM	C3
DUSP26	C3
FGF2	C3
FXYD1	C3
TENM1	C3
PSD	C3
MIR1-1HG	C3
ASB2	C3
SYNPO2	C3
BVES	C3
WDR17	C3
CMYA5	C3
ZDHHC15	C3
ZNF728	C3
TTLL7	C3
LIX1	C3
INSYN1	C3
WNT9A	C3
NPAS4	C3
FILIP1	C3
C16orf89	C3
PIRT	C3
DMD	C3
LINC01778	C3
FGF14	C3
LINC00578	C3
SALL2	C3
DLG2	C3
GAP43	C3
PABPC5	C3
SCN4B	C3
LINC02613	C3
MYEF2	C3
ASTN1	C3
PAK3	C3
BEX1	C3
NSG2	C3
ZSCAN23	C3
TENM2	C3
FRMPD3	C3
MYOZ2	C3
PTCH2	C3
PTGFR	C3
MIR30C2	C3
ZNF385B	C3
SUSD5	C3
KCNIP1-OT1	C3
CHODL	C3
GDF6	C3
CACNB2	C3
RGS7BP	C3
ABCA6	C3
CACNA1C	C3
MYOZ3	C3
KCNT2	C3
FAM180B	C3
ABI3BP	C3
MIR3117	C3
BNC2-AS1	C3
PTGER3	C3
PLN	C3
PKMP3	C3
TMEM130	C3
ADHFE1	C3
PHOX2A	C3
HIF3A	C3
ZNF483	C3
ARHGAP20	C3
RNU6-1208P	C3
BEND5	C3
SYPL2	C3
GSTM5	C3
MYOM1	C3
FCRL1	C3
NPAS3	C3
GFRA2	C3
MPPED2-AS1	C3
TXLNB	C3
FAM180A	C3
DPY19L2	C3
TLL1	C3
CCL14	C3
FRMD6-AS2	C3
RERGL	C3
LOC100507516	C3
NCAM2	C3
MMRN1	C3
NGB	C3
KIAA0408	C3
POPDC2	C3
NPPC	C3
LINC01266	C3
SERTM2	C3
TRPC4	C3
STARD9	C3
ZNF135	C3
NKX3-2	C3
RSPO2	C3
REEP2	C3
SIX2	C3
GRIA1	C3
SV2B	C3
EBF2	C3
LRRTM1	C3
LOC105374618	C3
PRG4	C3
REEP1	C3
NR2F2-AS1	C3
EPHA3	C3
KLHL38	C3
NACAD	C3
MYLKP1	C3
SST	C3
RERG	C3
GPR88	C3
LINC02461	C3
RNF165	C3
PHYHIPL	C3
ARHGEF26	C3
CALY	C3
SYT4	C3
FAM13C	C3
LCN6	C3
INA	C3
FBXL22	C3
SCARA5	C3
FAM43B	C3
GREM1-AS1	C3
CR2	C3
SETBP1-DT	C3
RAB3C	C3
RYR3-DT	C3
ZFHX4-AS1	C3
ASPA	C3
LETR1	C3
CORO6	C3
ZFPM2	C3
FABP4	C3
IGSF11	C3
MYOT	C3
KLHL41	C3
RIMS1	C3
NOG	C3
PNMA8A	C3
MS4A1	C3
STON1	C3
C14orf132	C3
NEFL	C3
CDON	C3
PDE1C	C3
KLF17	C3
TCF23	C3
ANO5	C3
PCDHB5	C3
FAM218A	C3
RNF180	C3
ADRA1D	C3
MRGPRD	C3
MEF2C-AS1	C3
ZNF454	C3
RNU7-160P	C3
PTENP1-AS	C3
COL4A3	C3
TRAJ41	C3
MIR5687	C3
FLRT1	C3
NKAPL	C3
SLC35F1	C3
TRAJ35	C3
SVEP1	C3
DACT3	C3
HS6ST3	C3
GFRA3	C3
RNY4P20	C3
PABPC4L	C3
TRAJ16	C3
RPL7AP28	C3
RXRG	C3
ELANE	C3
SETBP1	C3
LINC02251	C3
ATP1B2	C3
SEZ6L	C3
LOC105370854	C3
LINC01589	C3
CCN5	C3
ZNF662	C3
CPED1	C3
RNU6-1189P	C4
DACT2	C4
HPN	C4
CR2	C4
IGHD3-22	C4
LRRN1	C4
MIR4538	C4
FDCSP	C4
TRAJ30	C4
IGHJ1	C4
MIR4537	C4
SNORD116-4	C4
NGFR	C4
IGHVIII-67-2	C4
SOX21	C4
TRAJ6	C4
DLX3	C4
KLHL14	C4
PRAME	C4
IGHD3-16	C4
IGHD2-15	C4
MIR30C2	C4
SOX21-AS1	C4
GNG4	C4
TRBJ2-4	C4
DIRAS1	C4
IGHVIII-38-1	C4
EFNB3	C4
TF	C4
MIR6728	C4
TRAJ4	C4
CHRDL1	C4
SLC34A2	C4
PNMA8A	C4
MIR4324	C4
SALL2	C4
EEF1A2	C4
SMOC1	C4
VN1R107P	C4
PCSK1N	C4
MIR4477B	C4
MIR8071-2	C4
MIR3186	C4
ELAPOR2	C4
IGFBPL1	C4
TCL1A	C4
SDK2	C4
IGHD1-1	C4
SEMA3D	C4
PLXNA4	C4
GREM2	C4
STRA6	C4
IGHV1-14	C4
IGKV6D-21	C4
MIR8071-1	C4
SORCS2	C4
INHA	C4
PTGIS	C4
LINGO3	C4
IGHV3OR16-8	C4
DKK1	C4
SALL4	C4
IGHD5-12	C4
SLC7A4	C4
RNA5SP530	C4
MIR6088	C4
SCGB3A1	C4
AOX1	C4
CTNND2	C4
IGHV3-38	C4
PWAR5	C4
IGHV3-41	C4
IGHV1OR21-1	C4
PRKAA2	C4
CRABP1	C4
ENPP5	C4
MS4A1	C4
IGKV3D-7	C4
MIR576	C4
IGHD3-3	C4
IGHJ2P	C4
RNY4P36	C4
PNMA3	C4
RIMS4	C4
TRAJ42	C4
SFRP1	C4
LINC02893	C4
MIR4539	C4
TUB	C4
PAX5	C4
THSD7B	C4
PEG10	C4
FCRL1	C4
MGAT5B	C4
TENM4	C4
ETNK2	C4
MIR7848	C4
KCNG1	C4
SLC7A10	C4
PLEKHG4B	C4
IGHD6-25	C4
GPR37	C4
TRAJ3	C4
IGLV3-12	C4
NAT8L	C4
GALNT16	C4
SLIT2	C4
SCNN1G	C4
CHGB	C4
KCNN1	C4
LINC00261	C4
L1CAM	C4
BMP6	C4
MIR4645	C4
CYP7B1	C4
PCDHGB5	C4
AP3B2	C4
SERPINA5	C4
IGHV3-60	C4
OGDHL	C4
GPR27	C4
RNU6-705P	C4
IGLV5-37	C4
IGLV9-49	C4
ESPNL	C4
ZNF662	C4
VANGL2	C4
GLDC	C4
CLDN11	C4
IGHV3-35	C4
MIR181A2	C4
BACH2	C4
ADGRD1	C4
LYNX1	C4
VSTM2L	C4
ZNF528	C4
TRAJ10	C4
FIGNL2-DT	C4
COMP	C4
IGKV1ORY-1	C4
KCNH3	C4
SPEG	C4
FCER2	C4
SLC4A3	C4
HMCN1	C4
MC5R	C4
GPR173	C4
GABRA3	C4
IGHD3-9	C4
TRAJ33	C4
INSM1	C4
ADAMTS18	C4
TP73-AS1	C4
NPTXR	C4
COL4A4	C4
MIR5195	C4
MIR6719	C4
PCSK1	C4
GLP1R	C4
CCDC8	C4
CD22	C4
ADGRG2	C4
FZD9	C4
IGF1	C4
MAGEL2	C4
DUSP9	C4
CLEC17A	C4
IGHE	C4
VTN	C4
IGKV1D-42	C4
ABCA8	C4
TRBV4-2	C4
MIR6772	C4
SLIT1	C4
RNA5SP174	C4
PTPRZ1	C4
SHISA8	C4
LINC00524	C4
TTYH1	C4
SYNGR1	C4
MIR4306	C4
MUSK	C4
CACNG4	C4
GNAO1	C4
NPR3	C4
ROBO2	C4
SRSF12	C4
RNU6-1152P	C4
RHOT1P1	C4
KIF25-AS1	C4
PTPN13	C4
LOXL4	C4
MIR3690	C4
MIR571	C4
IGHD2-21	C4
PGBD5	C4
FBN2	C4
RGL3	C4
CDH2	C4
CADM3	C4
ANK2	C4
MLN	C4
RNA5SP354	C4
TYRP1	C4
MIR4312	C4
MIR1249	C4
FSTL4	C4
GASK1A	C4
TET1	C4
MIR6081	C4
WNT11	C4
WASF3	C4
POPDC3	C4
RNU6-826P	C4
FCRLA	C4
ZDBF2	C4
KLF14	C4
ARHGAP40	C4
STOX2	C4
FAM155B	C4
TRAJ23	C4
EVC2	C4
IGKV1-13	C4
IGHV3-19	C4
SOX5	C4
TRAJ25	C4
ENTPD3	C4
RELN	C4
FLRT2	C4
BPIFB1	C4
LRRN2	C4
GREB1	C4
GXYLT2	C4
SOX8	C4
CR1	C4
MN1	C4
TRAJ40	C4
PIEZO2	C4
SIGLEC17P	C4
IGHV3-71	C4
RPL7AP28	C4
LINC00540	C4
ITLN2	C4
PCDHB5	C4
AFF3	C4
GPR143	C4
ZNF528-AS1	C4
TRAJ34	C4
MIR1203	C4
PTGER1	C4
RNU6-1019P	C4
CAND2	C4
DLL3	C4
SCARA5	C4
MIR596	C4
SDK1	C4
IGLV1-50	C4
WIF1	C4
ERVMER34-1	C4
GLI1	C4
NTRK2	C4
TRAJ46	C4
LINC02550	C4
IGHV1-3	C4
IGHV3-66	C4
KIF1A	C4
IGKV1D-43	C4
ACSS3	C4
DAB1	C4
SPIB	C4
IGKJ5	C4
CYP11A1	C4
IGHV1-67	C4
SLC16A7	C4
ADAM23	C4
RNU4-23P	C4
PDZD4	C4
BEX2	C4
TPBGL	C4
LILRA4	C4
MIR4520-1	C4
VWA2	C4
B4GALNT1	C4
MYEF2	C4
CLEC2L	C4
CILP	C4
PANX2	C4
IGSF10	C4
FOLR1	C4
TRPV4	C4
IGHV3OR16-17	C4
CNR1	C4
MED12L	C4
PAH	C4
TRBJ2-7	C4
RNU6-431P	C4
CADM1	C4
IGHV1-12	C4
RNU7-61P	C4
MIR3125	C4
TMEM121	C4
IGHV3-16	C4
MAMDC2	C4
PEG3	C4
SHISA3	C4
IGHV4-4	C4
RNU6-1216P	C4
RNU6-88P	C4
ARHGAP31-AS1	C4
CYP4F32P	C4
GATA5	C4
RNU6-540P	C4
RNU6-216P	C4
IQCA1	C4
MIR5581	C4
KANK4	C4
HHIP	C4
RAMP2-AS1	C4
DYNC2H1	C4
TRO	C4
COL4A3	C4
IGF2BP1	C4
MIXL1	C4
OBSL1	C4
SCNN1B	C4
ADH1B	C4
CILP2	C4
C1GALT1C1L	C4
LOC107985164	C4
C6orf58	C4
IGHV3-42	C4
ZNF334	C4
SCN5A	C4
CHST8	C4
CSAG3	C4
ZBTB16	C4
ADAM33	C4
IGHV4-61	C4
ADCY1	C4
IGHD4-23	C4
ZFP92	C4
TXLNB	C4
APCDD1L	C4
MATN3	C4
CYP4F29P	C4
IGHJ2	C4
CYP1B1	C4
ANKRD33B	C4
NPY1R	C4
RNU7-79P	C4
ZNF880	C4
CRISPLD1	C4
OGN	C4
COL11A2	C4
ADGRL3	C4
PRDM5	C4
SHROOM2	C4
SYT3	C4
PLPPR3	C4
RNU6-313P	C4
SIGLEC6	C4
MMRN1	C4
NKAIN4	C4
LINC00491	C4
IGKV2D-30	C4
CCDC188	C4
C16orf89	C4
LOC339260	C4
LIFR	C4
TBX1	C4
NOVA1	C4
SV2A	C4
ZFP28	C4
MIR5692B	C4
HOXC13	C4
IGDCC3	C4
IGKV1D-39	C4
IGHD1-26	C4
ZNF853	C4
PI15	C4
SEPTIN5	C4
PCLO	C4
LINC02560	C4
FGF19	C4
WFDC2	C4
TMCC2	C4
ITGBL1	C4
KCNJ15	C4
THBS4	C4
COLEC12	C4
TTR	C4
RSPO4	C4
B3GNT6	C4
ZNF418	C4
IGHD6-13	C4
CLDN19	C4
RTL5	C4
GDF10	C4
SLCO4C1	C4
FREM2	C4
METTL24	C4
MIR499A	C4
NFASC	C4
RNU6-548P	C4
CLCNKB	C4
GDF6	C4
MIR6793	C4
ANKRD6	C4
IGHV7-56	C4
ZNF727	C4
CPZ	C4
IGHV1-45	C4
NALCN	C4
GPR15	C4
MIR1301	C4
MIR6783	C4
TRAJ17	C4
TRIM71	C4
ADCY5	C4
NKX6-2	C4
ISLR2	C4
IGHD6-19	C4
LAMA2	C4
CNTN1	C4
MIR1284	C4
SLC15A1	C4
MAFA-AS1	C4
WDFY4	C4
EMID1	C4
UPK1B	C4
CORO2B	C4
IGKV1D-12	C4
MIR1245A	C4
SMO	C4
THPO	C4
TRAV23DV6	C4
IGHD4-11	C4
LINC00839	C4
ADD2	C4
CLIC6	C4
RNU6-724P	C4
PKP1	C4
VWCE	C4
MIR3117	C4
EFR3B	C4
ZNF280A	C4
SLC38A3	C4
CES1	C4
MIR548P	C4
ASCL1	C4
TMEFF1	C4
SMAD9	C4
MIR4435-2	C4
TENM3	C4
WSCD1	C4
EPHX3	C4
PTGER3	C4
ZNF677	C4
NXPH3	C4
SIX2	C4
LRRIQ1	C4
VASH2	C4
CSAG1	C4
HOXC13-AS	C4
RNU6-1231P	C4
ST6GAL2	C4
ZNF43	C4
RNU7-134P	C4
GABBR2	C4
MIR1537	C4
TRAJ44	C4
LINC01659	C4
OPRL1	C4
SETBP1	C4
SST	C4
BPIFB2	C4
CT45A1	C4
GHR	C4
NACAD	C4
RFX6	C4
IGKV1D-8	C4
NBEA	C4
SCGN	C4
KLC3	C4
TRBJ2-2	C4
SPAG17	C4
ZNF835	C4
IGHV3-62	C4
PLD4	C4
CD8B2	C4
ZNF470	C4
IGKV2-40	C4
DEFA5	C4
SRRM3	C4
SCUBE3	C4
ZNF135	C4
STK32B	C4
FBXO17	C4
[truncated: 2 more rows]
